# Supplementary material for: Multi-omics revealed the effects of rumen to blood path on early lactation performance in transition dairy cows
Source: Microbiome. 2026 Apr 7;14:146. doi: 10.1186/s40168-026-02403-y (PMC13173865; doi:10.1186/s40168-026-02403-y)
Supplement: Supplementary file 3 — Additional file 2: Table S1. Ingredients and chemical compositions of the experimental diets. 1ADF, acid detergent fiber; CP, crude protein; DM, dry matter; EE, ether extract; NDF, neutral detergent fiber; NEL, net energy for lactation; calculated based on National Research Council (2001). 2Premix provided the following per kg: Close-up: 250 g Ca, 29 g Mg, 13 mg Na, 38 g S, 42 g Cl, 375 mg Cu, 1300 mg Mn, 1100 mg Zn, 22 mg I, 5 mg Se, 11 mg Co, 500000 IU Vitamin A, 100000 IU Vitamin D, 15 mg Vitamin E; Fresh cow: 101 g Ca, 45 Mg, 47 g Na, 2 g S, 72 g Cl, 500 mg Cu, 1100 mg Mn, 2300 mg Zn, 30 mg I, 5 mg Se, 11 mg Co, 430000 IU Vitamin A, 100000 IU Vitamin D, 13 mg Vitamin E. Table S2. Assembly and accessions of genome sequences for the 88 Prevotella strains, 135 Succinivibrionaceae strains (9 Succinimonas and 126 Succinatimonas), 128 Alistipes strains, 168 Bacteroides strains, 37 Methanosphaera strains, and 142 Methanobrevibacter strains used in this study. Table S3. 16 differential metabolites in the rumen between PREP_H and PREP_L group (n = 7 per group). Data were analyzed by Student's t-test, and only metabolites with P < 0.05 were shown. PREP_H: prepartum dairy cows with high energy-corrected milk in postpartum; PREP_L: prepartum dairy cows with low energy-corrected milk in postpartum. Table S4. 74 differential metabolites in the rumen between POSP_H and POSP_L group (n = 7 per group). Data were analyzed by Student's t-test, and only metabolites with P < 0.05 were shown. POSP_H: postpartum dairy cows with high energy-corrected milk; POSP_L: postpartum dairy cows with low energy-corrected milk. Table S5. 373 differential metabolites in the rumen between POSP_H and PREP_H group (n = 7 per group). Data were analyzed by Student's t-test, and only metabolites with P < 0.05 were shown. POSP_H: postpartum dairy cows with high energy-corrected milk; PREP_H: prepartum dairy cows with high energy-corrected milk postpartum. Table S6. 371 differential metabolites in the rum [file 40168_2026_2403_MOESM2_ESM.xlsx]

## Sheet: Table S1
Table S1 Ingredients and chemical compositions of the experimental diets
Item1	Close-up	Fresh cow
Ingredients, % of DM
Alfalfa hay	-	17.48
Timothy hay	33.92	-
Oat hay	-	4.99
Corn silage	29.72	20.43
Whole cottonseed	6.71	4.99
Beet pulp	-	4
Soybean meal	-	14.98
Extruded soybean	-	5.05
Rapeseed meal	6.78	-
Corn gluten meal	4.75	-
Steam-flaked corn	11.4	19.98
Molasses	-	2.58
Maltodextrin	-	1.62
Premix2	6.72	3.89
Chemical composition
DM, %	81.6	82.3
CP, % DM	15.5	17.8
EE, % DM	2.7	4.6
Starch, % DM	15.4	22.8
NDF, % DM	40.6	28.5
ADF, % DM	27.6	18.8
Ca, % DM	1.1	1
P, % DM	0.4	0.4
NEL, Mcal/kg	1.52	1.75
1 ADF, acid detergent fiber; CP, crude protein; DM, dry matter; EE, ether extract; NDF, neutral detergent fiber; NEL, net energy for lactation; calculated based on National Research Council (2001).
2 Premix provided the following per kg: Close-up: 250 g Ca, 29 g Mg, 13 mg Na, 38 g S, 42 g Cl, 375 mg Cu, 1,300 mg Mn, 1,100 mg Zn, 22 mg I, 5 mg Se, 11 mg Co, 500,000 IU Vitamin A, 100,000 IU Vitamin D, 15 mg Vitamin E; Fresh cow: 101 g Ca, 45 Mg, 47 g Na, 2 g S, 72 g Cl, 500 mg Cu, 1,100 mg Mn, 2,300 mg Zn, 30 mg I, 5 mg Se, 11 mg Co, 430,000 IU Vitamin A, 100,000 IU Vitamin D, 13 mg Vitamin E.

## Sheet: Table S2
Table S2 The assembly accession of genome sequences of 88 Prevotella strains, 135 Succinivibrionaceae strains (9 Succinimonas and 126 Succinatimonas), 128 Alistipes strains, 168 Bacteroides strains, 37 Methanosphaera strains, and 142 Methanobrevibacter strains
Prevotella				Succinivibrionaceae				Methanosphaera				Alistipes				Bacteroides				Methanobrevibacter
Assembly number	Completeness	Contamination	Organism Name	Assembly number	Completeness	Contamination	Organism Name	Assembly number	Completeness	Contamination	Organism Name	Assembly number	Completeness	Contamination	Organism Name	Assembly number	Completeness	Contamination	Organism Name	Assembly number	Completeness	Contamination	Organism Name
GCA_019116685.1	96.11	1.35	Candidatus Prevotella avicola	GCA_963637185.1	90.9	0	Succinatimonas sp. CAG:777	GCA_034087865.1	90.24	0	Methanosphaera sp.	GCA_001941065.1	91.83	0	Alistipes sp. Zagget8	GCA_000154525.1	99.26	0.19	Bacteroides stercoris ATCC 43183	GCA_002498445.1	91.55	0	Methanobrevibacter sp. UBA212
GCA_944320345.1	98.14	1.18	Candidatus Prevotella avicola	GCA_022779845.1	92.16	0	Succinatimonas sp.	GCA_003266145.1	90.4	0	Methanosphaera sp. SHI613	GCA_002293425.1	92.31	0	Alistipes sp. UBA940	GCA_000156195.1	93.39	0.81	Bacteroides finegoldii DSM 17565	GCA_000189895.2	92.8	0	Methanobrevibacter smithii TS146D
GCA_018065145.1	92.38	4.31	Candidatus Prevotella equi	GCA_945496665.1	92.25	0	uncultured Succinatimonas sp.	GCA_905200445.1	90.4	0	Methanosphaera stadtmanae	GCA_019119455.1	95.83	0	Candidatus Alistipes stercoripullorum	GCA_000162135.1	99.26	1.02	Bacteroides fragilis	GCA_002508905.1	92.8	0	Methanobrevibacter sp. UBA365
GCA_944319975.1	98.52	0	Candidatus Prevotella stercoripullorum	GCA_963605255.1	93.37	0	Succinimonas sp.	GCA_958425675.1	91.81	0	Methanosphaera stadtmanae	GCA_000210575.1	97.12	0	Alistipes shahii WAL 8301	GCA_000169015.1	99.3	0.08	Bacteroides caccae ATCC 43185	GCA_945868105.1	93.42	0	Methanobrevibacter ruminantium
GCA_946223195.1	93.47	0.17	Prevotella amnii	GCA_963642425.1	94.29	0	Succinatimonas sp. CAG:777	GCA_021199865.1	91.94	0	Methanosphaera sp.	GCA_944322055.1	98.53	0	Candidatus Alistipes intestinipullorum	GCA_000186225.1	99.26	0.74	Bacteroides helcogenes P 36-108	GCA_946409615.1	94.4	0	Methanobrevibacter gottschalkii
GCA_947041955.1	96.96	0	Prevotella amnii	GCA_963607245.1	94.71	0	Succinatimonas sp. CAG:777	GCA_003266105.1	92.66	0	Methanosphaera sp. rholeuAM6	GCA_000433795.1	98.56	0	Alistipes sp. CAG:157	GCA_000210075.1	98.57	0.11	Bacteroides xylanisolvens XB1A	GCA_002509015.1	94.53	0	Methanobrevibacter sp. UBA188
GCA_946999245.1	98.97	0	Prevotella amnii	GCA_022777025.1	95.29	0	Succinatimonas sp.	GCA_036303625.1	93.2	0	Methanosphaera stadtmanae	GCA_900290115.1	99.04	0	Alistipes sp. Marseille-P5061	GCA_000212915.1	97.33	0	Bacteroides coprosuis DSM 18011	GCA_928722215.1	94.8	0	Methanobrevibacter smithii
GCA_947253095.1	99.32	0	Prevotella amnii	GCA_900316375.1	95.29	0	uncultured Succinatimonas sp.	GCA_016282985.1	94.4	0.8	Methanosphaera sp.	GCA_943193205.1	99.04	0	Alistipes muris	GCA_000218345.1	99.07	0	Bacteroides fragilis	GCA_001639265.1	96	0	Methanobrevibacter filiformis
GCA_946891875.1	99.66	0	Prevotella amnii	GCA_963650995.1	96.2	0	Succinatimonas sp. CAG:777	GCA_958421955.1	94.4	0.8	Methanosphaera stadtmanae	GCA_944321285.1	99.04	0	Candidatus Alistipes faecavium	GCA_000273175.1	99.26	0.12	Bacteroides nordii CL02T12C05	GCA_945607175.1	96.06	0	Methanobrevibacter smithii
GCA_937990095.1	90.42	0.61	Prevotella bivia	GCA_963642685.1	96.35	0	Succinimonas sp.	GCA_902494985.1	95.33	0.8	uncultured Methanosphaera sp.	GCA_944326925.1	99.04	0	Candidatus Alistipes merdigallinarum	GCA_000273235.1	99.26	0	Bacteroides salyersiae CL02T12C01	GCA_000529525.1	96.8	0	Methanobrevibacter oralis JMR01
GCA_018375615.1	94.47	1.31	Prevotella bivia	GCA_963647445.1	96.49	0	Succinatimonas sp. CAG:777	GCA_945228885.1	95.87	0	uncultured Methanosphaera sp.	GCA_003477565.1	99.12	0	Alistipes sp. AF48-12	GCA_000374365.1	98.88	0.84	Bacteroides gallinarum DSM 18171 = JCM 13658	GCA_001729385.1	96.8	0	Methanobrevibacter sp. A27
GCA_946891465.1	97.8	0.18	Prevotella bivia	GCA_945915975.1	97.55	0	uncultured Succinatimonas sp.	GCA_001729395.1	95.94	0	Methanosphaera sp. A6	GCA_944321215.1	99.2	0	Candidatus Alistipes avicola	GCA_000375405.1	99.24	1.15	Bacteroides propionicifaciens DSM 19291 = JCM 14649	GCA_015062915.1	96.8	0	Methanobrevibacter thaueri
GCA_946222745.1	98.99	0	Prevotella bivia	GCA_946184115.1	97.91	0	uncultured Succinatimonas sp.	GCA_003149675.1	96	0	Methanosphaera cuniculi	GCA_000285455.1	99.52	0	Alistipes timonensis JC136	GCA_000381365.1	99.26	0	Bacteroides salyersiae WAL 10018 = DSM 18765 = JCM 12988	GCA_902384065.1	96.8	0	Methanobrevibacter oralis
GCA_946997545.1	99.31	0	Prevotella bivia	GCA_937907105.1	98.61	0	uncultured Succinatimonas sp.	GCA_015062805.1	96	0.18	Methanosphaera stadtmanae	GCA_000786575.1	99.52	0	Alistipes inops	GCA_000428105.1	99.25	0	Bacteroides pyogenes DSM 20611 = JCM 6294	GCA_946000995.1	96.8	0	Methanobrevibacter gottschalkii
GCA_947041195.1	99.32	0	Prevotella bivia	GCA_938017955.1	99.22	0	Succinatimonas hippei	GCA_001729965.1	96.8	0	Methanosphaera sp. WGK6	GCA_000980225.1	99.52	0	Alistipes sp. N15.MGS-157	GCA_000428125.1	96.8	0.61	Bacteroides graminisolvens DSM 19988 = JCM 15093	GCA_905233225.1	97.37	0	Methanobrevibacter sp. UBA212
GCA_947089735.1	99.32	0.51	Prevotella bivia	GCA_945865505.1	99.23	0	uncultured Succinatimonas sp.	GCA_003268005.1	96.8	0.8	Methanosphaera sp. BMS	GCA_003479305.1	99.52	0	Alistipes sp. AF17-16	GCA_000432515.1	95.48	0.48	Bacteroides sp. CAG:545	GCA_946407825.1	97.54	0	Methanobrevibacter smithii
GCA_947254575.1	99.66	0	Prevotella bivia	GCA_963628765.1	99.27	0	Succinimonas sp.	GCA_022768985.1	96.8	0	Methanosphaera sp.	GCA_004558275.1	99.52	0	Alistipes shahii	GCA_000432735.1	97.99	0.19	Bacteroides sp. CAG:443	GCA_001639295.1	97.6	0	Methanobrevibacter curvatus
GCA_905372375.1	92.09	0.34	Prevotella conceptionensis	GCA_963628795.1	99.27	0	Succinimonas sp.	GCA_034102345.1	96.8	0	Methanosphaera sp.	GCA_018101075.1	99.52	0	Alistipes sp. Marseille-P2263	GCA_000434735.1	97.94	0.56	Bacteroides sp. CAG:530	GCA_001729455.1	97.6	0	Methanobrevibacter sp. A54
GCA_947252555.1	93.56	0.05	Prevotella corporis	GCA_945912835.1	99.38	0	uncultured Succinatimonas sp.	GCA_034480035.1	96.8	2.4	Methanosphaera sp. ISO3-F5	GCA_019118565.1	99.52	0	Candidatus Alistipes avicola	GCA_000435015.1	96.05	0.63	Bacteroides stercoris CAG:120	GCA_021641085.1	97.94	0	Methanobrevibacter smithii
GCA_937958335.1	95.19	3.04	Prevotella dentalis	GCA_944389765.1	99.41	0	Succinatimonas hippei	GCA_946404435.1	96.8	1.73	uncultured Methanosphaera sp.	GCA_023708205.1	99.52	0	Alistipes inops	GCA_000435095.1	96.87	0.19	Bacteroides sp. CAG:462	GCA_003111625.1	98.4	0	Methanobrevibacter thaueri
GCA_947087115.1	96.29	0.17	Prevotella disiens	GCA_946404885.1	99.67	0	uncultured Succinatimonas sp.	GCA_003266085.1	97.2	0.8	Methanosphaera sp. DEW79	GCA_934883395.1	99.52	0	Alistipes inops	GCA_000438395.1	94.58	0.05	Bacteroides sp. CAG:98	GCA_016294135.1	98.4	0	Methanobrevibacter ruminantium
GCA_947038415.1	96.96	0	Prevotella disiens	GCA_905203785.1	99.85	0	uncultured Succinatimonas sp.	GCA_000012545.1	97.6	0	Methanosphaera stadtmanae DSM 3091	GCA_944325975.1	99.52	0	Alistipes inops	GCA_000499785.1	98.14	1.02	Bacteroides neonati	GCA_022779995.1	98.4	0	Methanobrevibacter boviskoreani
GCA_947254295.1	99.29	0	Prevotella disiens	GCA_938014345.1	99.85	0	uncultured Succinatimonas sp.	GCA_002287195.1	97.6	0	Methanosphaera cuniculi	GCA_947855885.1	99.52	0	Candidatus Alistipes avicola	GCA_000511755.1	97.24	0	Bacteroides pyogenes DSM 20611 = JCM 6294	GCA_000189815.2	99.2	0	Methanobrevibacter smithii TS145B
GCA_951230325.1	93.34	1.71	Prevotella histicola	GCA_963606045.1	99.85	0	Succinimonas sp.	GCA_003265405.1	97.6	0	Methanosphaera stadtmanae	GCA_000183485.2	100	0	Alistipes sp. HGB5	GCA_000513195.1	98.88	0.87	Bacteroides timonensis	GCA_000190075.2	99.2	0	Methanobrevibacter smithii TS95B
GCA_927910845.1	93.81	0.18	Prevotella histicola	GCA_000188195.1	100	0	Succinatimonas hippei YIT 12066	GCA_015062825.1	97.6	0	Methanosphaera stadtmanae	GCA_000231275.1	100	0	Alistipes indistinctus YIT 12060	GCA_000517545.1	97.58	0.37	Bacteroides reticulotermitis JCM 10512	GCA_000513315.1	99.2	0	Methanobrevibacter arboriphilus ANOR1
GCA_018378595.1	98.99	0.51	Prevotella histicola	GCA_000378405.1	100	0	Succinimonas amylolytica DSM 2873	GCA_028890305.1	97.6	0	Candidatus Methanosphaera massiliense	GCA_000265365.1	100	0	Alistipes finegoldii DSM 17242	GCA_000613385.1	95.54	0	Bacteroides acidifaciens JCM 10556	GCA_001548675.1	99.2	0	Methanobrevibacter sp. YE315
GCA_947097145.1	96.12	0	Prevotella intermedia	GCA_023336955.1	100	0	Succinatimonas hippei	GCA_029226445.1	97.6	0	Methanosphaera sp.	GCA_003460105.1	100	0	Alistipes indistinctus	GCA_000613465.1	98.79	0.12	Bacteroides nordii WAL 11050 = JCM 12987	GCA_016294185.1	99.2	0	Methanobrevibacter smithii
GCA_938030805.1	97.77	0.07	Prevotella intermedia	GCA_902374345.1	100	0	Succinatimonas hippei	GCA_030539905.1	97.6	0	Methanosphaera sp.	GCA_003461645.1	100	0	Alistipes sp. AF14-19	GCA_000613665.1	97.44	0.84	Bacteroides gallinarum DSM 18171 = JCM 13658	GCA_029012665.1	99.2	0	Methanobrevibacter wolinii
GCA_905372255.1	99.32	0	Prevotella intermedia	GCA_944393035.1	100	0	uncultured Succinatimonas sp.	GCA_902384015.1	97.6	0	Methanosphaera stadtmanae	GCA_008416385.1	100	0	Alistipes shahii	GCA_000613745.1	98.35	1.15	Bacteroides propionicifaciens DSM 19291 = JCM 14649	GCA_948471195.1	99.2	0	Methanobrevibacter smithii
GCA_916438675.1	97.24	0	Prevotella jejuni	GCA_029100565.1	92.61	0.15	Succinatimonas sp.	GCA_902496515.1	97.6	0	uncultured Methanosphaera sp.	GCA_009557455.1	100	0	Alistipes sp. dk3624	GCA_000613825.1	96.98	1.17	Bacteroides graminisolvens DSM 19988 = JCM 15093	GCA_000189955.2	99.6	0	Methanobrevibacter smithii TS147B
GCA_938015825.1	98.92	1.81	Prevotella jejuni	GCA_002394925.1	95.17	0.15	Succinatimonas sp. UBA4288	GCA_934746405.1	97.6	0	uncultured Methanosphaera sp.	GCA_009601095.1	100	0	Alistipes sp. dk3620	GCA_000614125.1	95.52	0.5	Bacteroides rodentium JCM 16496	GCA_934864615.1	99.6	0	Methanobrevibacter smithii
GCA_946997865.1	94.09	0.35	Prevotella melaninogenica	GCA_946403675.1	95.88	0.15	uncultured Succinatimonas sp.	GCA_934755265.1	97.6	0	uncultured Methanosphaera sp.	GCA_012844205.1	100	0	Alistipes shahii	GCA_000614145.1	98.41	0.68	Bacteroides faecichinchillae JCM 17102	GCA_000189835.2	99.73	0	Methanobrevibacter smithii TS146A
GCA_912422195.1	95.13	0.91	Prevotella melaninogenica	GCA_946540345.1	98.24	0.15	uncultured Succinatimonas sp.	GCA_946616125.1	97.6	0	uncultured Methanosphaera sp.	GCA_014288115.1	100	0	Alistipes hominis	GCA_000614165.1	98.32	0.37	Bacteroides stercorirosoris JCM 17103	GCA_000016525.1	100	0	Methanobrevibacter smithii ATCC 35061
GCA_916048225.1	96.23	0	Prevotella melaninogenica	GCA_946061885.1	92.91	0.18	uncultured Succinatimonas sp.	GCA_947597825.1	97.6	0	Methanosphaera cuniculi	GCA_015553985.1	100	0	Alistipes sp. D31t1_170403_E11	GCA_001314995.1	99.46	0.12	Bacteroides ovatus	GCA_000151225.1	100	0	Methanobrevibacter smithii DSM 2374
GCA_905370375.1	96.85	0.11	Prevotella melaninogenica	GCA_021616795.1	91.29	0.29	Succinatimonas sp.	GCA_948444175.1	97.6	0.8	uncultured Methanosphaera sp.	GCA_015555395.1	100	0	Alistipes timonensis	GCA_001318345.1	99.26	0.93	Bacteroides cellulosilyticus	GCA_000151245.1	100	0	Methanobrevibacter smithii DSM 2375
GCA_015262365.1	97.18	0.79	Prevotella melaninogenica	GCA_029219685.1	93.89	0.29	Succinatimonas sp.	GCA_959604805.1	97.6	0	Methanosphaera cuniculi	GCA_020743775.1	100	0	Alistipes ihumii	GCA_001405095.1	99.07	0.05	Bacteroides faecis	GCA_000189795.2	100	0	Methanobrevibacter smithii TS145A
GCA_927911715.1	97.27	0.66	Prevotella melaninogenica	GCA_021619425.1	94.67	0.29	Succinatimonas sp.	GCA_959606055.1	97.6	0	Methanosphaera stadtmanae	GCA_024623305.1	100	0	Alistipes timonensis	GCA_001405695.1	99.26	0	Bacteroides salyersiae	GCA_000189995.2	100	0	Methanobrevibacter smithii TS94A
GCA_916050405.1	97.62	0.79	Prevotella melaninogenica	GCA_002350865.1	95.88	0.29	Succinatimonas sp. UBA2849					GCA_025144995.1	100	0	Alistipes indistinctus YIT 12060	GCA_001578635.1	99.07	0.56	Bacteroides intestinalis	GCA_000190015.2	100	0	Methanobrevibacter smithii TS94B
GCA_916438435.1	97.81	0	Prevotella melaninogenica	GCA_002481155.1	95.98	0.29	Succinatimonas sp. UBA7771					GCA_025145845.1	100	0	Alistipes shahii WAL 8301	GCA_002160225.1	99.26	0	Bacteroides clarus	GCA_000190095.2	100	0	Methanobrevibacter smithii TS95C
GCA_916715705.1	97.97	0	Prevotella melaninogenica	GCA_021625185.1	97.03	0.29	Succinatimonas sp.					GCA_027665465.1	100	0	Candidatus Alistipes pullistercoris	GCA_002160595.1	99.46	0	Bacteroides ovatus	GCA_000190135.2	100	0	Methanobrevibacter smithii TS96A
GCA_916050515.1	99.32	0.06	Prevotella melaninogenica	GCA_022777085.1	97.03	0.29	Succinatimonas sp.					GCA_900083545.1	100	0	Alistipes provencensis	GCA_002959635.1	99.19	2.44	Bacteroides ovatus	GCA_000190175.2	100	0	Methanobrevibacter smithii TS96C
GCA_938042185.1	99.32	0.36	Prevotella melaninogenica	GCA_022780505.1	97.65	0.29	Succinatimonas sp.					GCA_900107675.1	100	0	Alistipes timonensis JC136	GCA_002998435.1	98.33	0.37	Bacteroides zoogleoformans	GCA_000320505.2	100	0	Methanobrevibacter boviskoreani JH1
GCA_015262315.1	91.71	1.33	Prevotella micans	GCA_000431835.1	98.2	0.29	Succinatimonas sp. CAG:777					GCA_902376165.1	100	0	Alistipes timonensis	GCA_002998535.1	98.33	0	Bacteroides heparinolyticus	GCA_000404165.1	100	0	Methanobrevibacter sp. AbM4
GCA_937921785.1	99.29	0.18	Prevotella micans	GCA_000431835.1	98.2	0.29	Succinatimonas sp. CAG:777					GCA_910573725.1	100	0	Alistipes timonensis	GCA_003096855.1	98.66	0.67	Bacteroides galacturonicus	GCA_000437055.1	100	0	Methanobrevibacter smithii CAG:186
GCA_938020355.1	98.31	2.45	Prevotella multiformis	GCA_945939175.1	98.2	0.29	uncultured Succinatimonas sp.					GCA_910574265.1	100	0	Alistipes timonensis	GCA_003363235.1	99.46	0.24	Bacteroides ovatus	GCA_000621965.1	100	0	Methanobrevibacter wolinii SH
GCA_905369845.1	90.07	1.87	Prevotella pallens	GCA_002480785.1	98.24	0.29	Succinatimonas sp. UBA7790					GCA_023708265.1	91.35	0.03	Alistipes inops	GCA_003363675.2	99.25	0	Bacteroides intestinalis	GCA_001639275.1	100	0	Methanobrevibacter oralis
GCA_905372815.1	95.61	0	Prevotella pallens	GCA_021629515.1	98.24	0.29	Succinatimonas sp.					GCA_000433435.1	93.11	0.16	Alistipes sp. CAG:53	GCA_003434395.1	99.41	0.18	Bacteroides sp. AM23-12	GCA_002072215.1	100	0	Methanobrevibacter arboriphilus JCM 13429 = DSM 1125
GCA_015261845.1	99.21	0.45	Prevotella pallens	GCA_021616055.1	98.79	0.29	Succinatimonas sp.					GCA_900240235.1	100	0.16	Alistipes sp. cv1	GCA_003434605.1	99.25	0.19	Bacteroides sp. AM18-9	GCA_002208625.1	100	0	Methanobrevibacter sp. 87.7
GCA_028727565.1	94.34	0.12	Prevotella pectinovora	GCA_021618625.1	98.79	0.29	Succinatimonas sp.					GCA_002320215.1	91.03	0.48	Alistipes sp. UBA1686	GCA_003434615.1	99.25	0.94	Bacteroides sp. AM23-18	GCA_002252585.1	100	0	Methanobrevibacter smithii
GCA_905373545.1	97.51	1.02	Prevotella sp. oral taxon 376	GCA_021637925.1	98.79	0.29	Succinatimonas sp.					GCA_019115745.1	93.93	0.48	Candidatus Alistipes intestinigallinarum	GCA_003435685.1	99.26	0.19	Bacteroides sp. AM22-3LB	GCA_002813085.1	100	0	Methanobrevibacter smithii
GCF_900115435.1	98.52	2.35	Prevotella sp. tf2-5	GCA_021638205.1	98.79	0.29	Succinatimonas sp.					GCA_001405655.1	94.71	0.48	Alistipes finegoldii	GCA_003435895.1	99.26	0.19	Bacteroides sp. AM16-15	GCA_003111605.1	100	0	Methanobrevibacter woesei
GCA_002314055.1	97.21	1.2	Prevotella sp. UBA1104	GCA_021617655.1	99.18	0.29	Succinatimonas sp.					GCA_019118605.1	95.08	0.48	Candidatus Alistipes faecavium	GCA_003438445.1	99.26	0.93	Bacteroides oleiciplenus	GCA_003814835.1	100	0	Methanobrevibacter gottschalkii DSM 11977
GCA_002317385.1	92.45	1.45	Prevotella sp. UBA1705	GCA_021614875.1	99.38	0.29	Succinatimonas sp.					GCA_000435435.1	95.83	0.48	Alistipes sp. CAG:29	GCA_003439395.1	99.14	0.05	Bacteroides faecis	GCA_014871915.1	100	0	Methanobrevibacter smithii
GCA_002342425.1	96.63	1.02	Prevotella sp. UBA2455	GCA_021616375.1	99.38	0.29	Succinatimonas sp.					GCA_944321805.1	97.6	0.48	Candidatus Alistipes merdipullorum	GCA_003439845.1	96.91	0.59	Bacteroides thetaiotaomicron	GCA_018379875.1	100	0	Methanobrevibacter smithii
GCA_002342415.1	90.71	1.36	Prevotella sp. UBA2456	GCA_021619465.1	99.38	0.29	Succinatimonas sp.					GCA_019119305.1	98.08	0.48	Candidatus Alistipes merdigallinarum	GCA_003439865.1	99.46	0.16	Bacteroides ovatus	GCA_018784305.1	100	0	Methanobrevibacter smithii
GCA_002354095.1	97.03	2.78	Prevotella sp. UBA2711	GCA_021619565.1	99.38	0.29	Succinatimonas sp.					GCA_904381355.1	98.08	0.48	Alistipes sp. CHKCI003	GCA_003457815.1	99.41	0	Bacteroides thetaiotaomicron	GCA_019669925.1	100	0	Methanobrevibacter arboriphilus
GCA_002353825.1	97.73	1.63	Prevotella sp. UBA2725	GCA_021620265.1	99.38	0.29	Succinatimonas sp.					GCA_019425345.1	98.32	0.48	Alistipes senegalensis	GCA_003458585.1	99.25	0.32	Bacteroides thetaiotaomicron	GCA_020148105.1	100	0	Methanobrevibacter sp. TMH8
GCA_002353695.1	90.88	0.74	Prevotella sp. UBA2737	GCA_021621755.1	99.38	0.29	Succinatimonas sp.					GCA_944322045.1	98.72	0.48	Candidatus Alistipes intestinigallinarum	GCA_003460025.1	99.06	0.08	Bacteroides faecis	GCA_022780185.1	100	0	Methanobrevibacter woesei
GCA_002353445.1	96.88	0.74	Prevotella sp. UBA2743	GCA_021623865.1	99.38	0.29	Succinatimonas sp.					GCA_006542705.1	98.8	0.48	Alistipes onderdonkii subsp. vulgaris	GCA_003460345.1	99.26	0	Bacteroides eggerthii	GCA_022784485.1	100	0	Methanobrevibacter smithii
GCA_002353355.1	96.6	0.37	Prevotella sp. UBA2750	GCA_021623945.1	99.38	0.29	Succinatimonas sp.					GCA_006542725.1	98.8	0.48	Alistipes onderdonkii subsp. vulgaris	GCA_003462285.1	99.26	0.19	Bacteroides sp. AM25-34	GCA_022846155.1	100	0	Methanobrevibacter smithii
GCA_002353295.1	97.41	0.19	Prevotella sp. UBA2754	GCA_021624935.1	99.38	0.29	Succinatimonas sp.					GCA_000311925.1	99.04	0.48	Alistipes communis	GCA_003464535.1	99.26	1.05	Bacteroides clarus	GCA_022846175.1	100	0	Methanobrevibacter smithii
GCA_002353225.1	92.1	0	Prevotella sp. UBA2755	GCA_021626595.1	99.38	0.29	Succinatimonas sp.					GCA_900021155.1	99.04	0.48	Alistipes sp. CHKCI003	GCA_003467285.1	99.26	0.19	Bacteroides eggerthii	GCA_023617305.1	100	0	Methanobrevibacter sp. TLL-48-HuF1
GCA_002350925.1	92.62	1.12	Prevotella sp. UBA2846	GCA_021627145.1	99.38	0.29	Succinatimonas sp.					GCA_000751455.1	99.12	0.48	Alistipes onderdonkii	GCA_003471885.1	99.25	0	Bacteroides sp. AM16-24	GCA_025992335.1	100	0	Methanobrevibacter smithii
GCA_002349105.1	98.02	0.88	Prevotella sp. UBA2937	GCA_021628445.1	99.38	0.29	Succinatimonas sp.					GCA_000821285.2	99.12	0.48	Alistipes onderdonkii	GCA_003472565.1	98.88	0	Bacteroides sp. AM10-21B	GCA_025992465.1	100	0	Methanobrevibacter smithii
GCA_002363625.1	93.63	0.86	Prevotella sp. UBA3211	GCA_021630325.1	99.38	0.29	Succinatimonas sp.					GCA_000374505.1	99.28	0.48	Alistipes onderdonkii WAL 8169 = DSM 19147	GCA_003472765.1	99.62	0.26	Bacteroides sp. AM07-16	GCA_027925065.1	100	0	Methanobrevibacter arboriphilus
GCA_002375165.1	97.78	0.56	Prevotella sp. UBA3619	GCA_021630965.1	99.38	0.29	Succinatimonas sp.					GCA_001405855.1	99.28	0.48	Alistipes finegoldii	GCA_003602695.1	99.26	0.12	Bacteroides sp. AM07-18	GCA_028722865.1	100	0	Methanobrevibacter smithii
GCA_002373285.1	98.8	0.49	Prevotella sp. UBA3652	GCA_021631515.1	99.38	0.29	Succinatimonas sp.					GCA_002159215.1	99.28	0.48	Alistipes onderdonkii	GCA_003602705.1	99.46	0.06	Bacteroides sp. AM16-13	GCA_028743435.1	100	0	Methanobrevibacter smithii ATCC 35061
GCA_002373415.1	98.4	0.56	Prevotella sp. UBA3671	GCA_021633125.1	99.38	0.29	Succinatimonas sp.					GCA_003435745.1	99.28	0.48	Alistipes sp. AM16-43	GCA_003603395.1	99.26	1.12	Bacteroides sp. AM44-19	GCA_029007355.1	100	0	Methanobrevibacter boviskoreani
GCA_002395825.1	92.74	0.12	Prevotella sp. UBA4294	GCA_021633595.1	99.38	0.29	Succinatimonas sp.					GCA_944322035.1	99.5	0.48	Candidatus Alistipes faecigallinarum	GCA_003603455.1	99.03	0.24	Bacteroides sp. AM37-9	GCA_900109595.1	100	0	Methanobrevibacter gottschalkii
GCA_002394385.1	98.15	0.19	Prevotella sp. UBA4330	GCA_021636025.1	99.38	0.29	Succinatimonas sp.					GCA_002159425.1	99.52	0.48	Alistipes sp. An31A	GCA_003603495.1	99.26	0.5	Bacteroides sp. AM41-16	GCA_900289035.1	100	0	Methanobrevibacter oralis
GCA_002394045.1	98.8	0.49	Prevotella sp. UBA4356	GCA_021637345.1	99.38	0.29	Succinatimonas sp.					GCA_006542685.1	99.52	0.48	Alistipes dispar	GCA_003603515.1	99.26	0.5	Bacteroides sp. AM32-11AC	GCA_900650605.1	100	0	Methanobrevibacter smithii
GCA_002407775.1	93.52	0.34	Prevotella sp. UBA5387	GCA_021639985.1	99.38	0.29	Succinatimonas sp.					GCA_019112825.1	99.52	0.48	Candidatus Alistipes excrementigallinarum	GCA_003603545.1	99.26	0.5	Bacteroides sp. AM30-16	GCA_900654205.1	100	0	Methanobrevibacter smithii
GCA_002438885.1	90.01	0.93	Prevotella sp. UBA6361	GCA_021640815.1	99.38	0.29	Succinatimonas sp.					GCA_023708305.1	99.52	0.48	Alistipes inops	GCA_003603585.1	99.25	0.19	Bacteroides sp. AM28-6	GCA_901111125.1	100	0	Methanobrevibacter smithii
GCA_002449845.1	96.58	0.49	Prevotella sp. UBA6994	GCA_021641105.1	99.38	0.29	Succinatimonas sp.					GCA_944321255.1	99.52	0.48	Candidatus Alistipes merdavium	GCA_003603635.1	99.25	0	Bacteroides sp. AM27-13	GCA_902384055.1	100	0	Methanobrevibacter smithii
GCA_002477785.1	94.63	3.01	Prevotella sp. UBA7592	GCA_021641275.1	99.38	0.29	Succinatimonas sp.					GCA_944321775.1	99.52	0.48	Candidatus Alistipes excrementavium	GCA_003603665.1	99.26	0.12	Bacteroides sp. AM26-2	GCA_902387325.1	100	0	Methanobrevibacter smithii
GCA_002481695.1	92.72	0.05	Prevotella sp. UBA7745	GCA_022717325.1	99.38	0.29	Succinatimonas sp.					GCA_944322015.1	99.52	0.48	Candidatus Alistipes excrementigallinarum	GCA_003603775.1	99.25	0	Bacteroides sp. AM26-11	GCA_905207865.1	100	0	Methanobrevibacter smithii
GCA_002481345.1	96.31	1.63	Prevotella sp. UBA7762	GCA_022718075.1	99.38	0.29	Succinatimonas sp.					GCA_944323015.1	99.52	0.48	Candidatus Alistipes pullicola	GCA_003865075.1	98.67	3.25	Bacteroides faecalis	GCA_905209735.1	100	0	Methanobrevibacter smithii
GCA_002481295.1	91.62	0.54	Prevotella sp. UBA7764	GCA_022724255.1	99.38	0.29	Succinatimonas sp.					GCA_000312145.1	99.76	0.48	Alistipes senegalensis JC50	GCA_003932775.1	98.51	0	Bacteroides heparinolyticus	GCA_912073625.1	100	0	Methanobrevibacter oralis
GCA_002481145.1	93.33	0.05	Prevotella sp. UBA7773	GCA_022730975.1	99.38	0.29	Succinatimonas sp.					GCA_015554845.1	99.76	0.48	Alistipes senegalensis	GCA_004167845.1	99.14	0.54	Bacteroides faecis	GCA_934834405.1	100	0	Methanobrevibacter smithii
GCA_002480885.1	92.88	0.05	Prevotella sp. UBA7785	GCA_022731715.1	99.38	0.29	Succinatimonas sp.					GCA_020735725.1	99.76	0.48	Alistipes senegalensis	GCA_004342845.1	98.33	0.19	Bacteroides heparinolyticus	GCA_934841515.1	100	0	Methanobrevibacter smithii
GCA_938038995.1	92.85	2.48	Prevotella veroralis	GCA_022732155.1	99.38	0.29	Succinatimonas sp.					GCA_025145645.1	99.76	0.48	Alistipes senegalensis JC50	GCA_004793475.1	98.88	0.37	Bacteroides muris (ex Afrizal et al. 2022)	GCA_934854605.1	100	0	Methanobrevibacter smithii
GCA_022770845.1	95.19	0.31	Prevotella pectinovora	GCA_022746955.1	99.38	0.29	Succinatimonas sp.					GCA_002161445.1	100	0.48	Alistipes sp. An66	GCA_004794095.1	98.88	#N/A	Bacteroides acidifaciens	GCA_934864325.1	100	0	Methanobrevibacter smithii
GCA_034115885.1	97.78	0.12	Prevotella pectinovora	GCA_900539535.1	99.38	0.29	uncultured Succinatimonas sp.					GCA_005844225.1	100	0.48	Alistipes shahii	GCA_004801645.1	98.51	0.38	Bacteroides faecichinchillae	GCA_934879315.1	100	0	Methanobrevibacter smithii
GCA_000834035.1	98.52	0.91	Prevotella pectinovora	GCA_905213475.1	99.38	0.29	uncultured Succinatimonas sp.					GCA_015547645.1	100	0.48	Alistipes shahii	GCA_007341395.1	99.46	0.36	Bacteroides kribbi	GCA_934881615.1	100	0	Methanobrevibacter smithii
GCA_000833955.1	98.89	0.86	Prevotella pectinovora	GCA_937945165.1	99.38	0.29	uncultured Succinatimonas sp.					GCA_025144665.1	100	0.48	Alistipes ihumii AP11	GCA_007830715.1	98.33	0.37	Bacteroides zoogleoformans	GCA_934882215.1	100	0	Methanobrevibacter smithii
GCA_000833975.1	99.26	0.49	Prevotella pectinovora	GCA_937907815.1	99.97	0.29	uncultured Succinatimonas sp.					GCA_944321995.1	100	0.48	Candidatus Alistipes cottocaccae	GCA_008571465.1	93.63	0.81	Bacteroides finegoldii	GCA_934882635.1	100	0	Methanobrevibacter smithii
GCA_000833995.1	99.26	0.86	Prevotella pectinovora	GCA_002473165.1	100	0.29	Succinatimonas sp. UBA7265					GCA_008416365.1	100	0.51	Alistipes shahii	GCA_008571475.1	93.31	1.68	Bacteroides finegoldii	GCA_934882835.1	100	0	Methanobrevibacter smithii
GCA_000834015.1	99.26	0.49	Prevotella pectinovora	GCA_905201175.1	98.68	0.36	uncultured Succinatimonas sp.					GCA_019119475.1	99.47	0.59	Candidatus Alistipes stercorigallinarum	GCA_008571515.1	93.63	3	Bacteroides finegoldii	GCA_938021325.1	100	0	Methanobrevibacter smithii
				GCA_937949805.1	98.68	0.36	uncultured Succinatimonas sp.					GCA_006542645.1	99.28	0.64	Alistipes onderdonkii subsp. vulgaris	GCA_008571525.1	93.63	0.81	Bacteroides finegoldii	GCA_938044845.1	100	0	Methanobrevibacter smithii
				GCA_945923745.1	99.18	0.49	Succinatimonas hippei					GCA_944321235.1	99.52	0.64	Candidatus Alistipes excrementipullorum	GCA_009193295.2	99.35	0.81	Bacteroides luhongzhouii	GCA_938048705.1	100	0	Methanobrevibacter woesei
				GCA_937974225.1	99.26	0.56	uncultured Succinatimonas sp.					GCA_905208985.1	99.26	0.68	Alistipes timonensis	GCA_009193325.2	94.5	0.17	Bacteroides zhangwenhongii	GCA_944322235.1	100	0	Methanobrevibacter woesei
				GCA_946186285.1	91.59	0.58	Succinimonas amylolytica					GCA_019120055.1	95.67	0.72	Candidatus Alistipes excrementavium	GCA_012113595.1	99.26	0.56	Bacteroides faecium	GCA_945645595.1	100	0	Methanobrevibacter gottschalkii
				GCA_963642645.1	93.42	0.58	Succinimonas sp.					GCA_002293535.1	96.63	0.72	Alistipes sp. UBA934	GCA_014196225.1	98.87	0.19	Bacteroides pyogenes	GCA_945873965.1	100	0	Methanobrevibacter smithii
				GCA_946011755.1	90	0.59	uncultured Succinatimonas sp.					GCA_944323025.1	98.56	0.72	Candidatus Alistipes stercorigallinarum	GCA_014196955.1	99.11	0.19	Bacteroides reticulotermitis	GCA_945928295.1	100	0	Methanobrevibacter smithii
				GCA_947164755.1	97.09	0.59	Succinatimonas hippei					GCA_004167925.1	100	0.72	Alistipes finegoldii	GCA_014287385.1	94.34	1.36	Bacteroides difficilis	GCA_945933675.1	100	0	Methanobrevibacter gottschalkii
				GCA_022747325.1	98.79	0.59	Succinatimonas sp.					GCA_018362775.1	100	0.72	Alistipes montrealensis	GCA_014287575.1	99.26	0	Bacteroides parvus	GCA_946488595.1	100	0	Methanobrevibacter woesei
				GCA_022746525.1	99.38	0.59	Succinatimonas sp.					GCA_000432775.1	95	0.95	Alistipes sp. CAG:831	GCA_014288095.1	99.26	0	Bacteroides hominis (ex Liu et al. 2022)	GCA_945830685.1	92.21	0.04	Methanobrevibacter smithii
				GCA_019421545.1	99.41	0.59	Succinatimonas hippei					GCA_019115075.1	94.25	0.96	Candidatus Alistipes avistercoris	GCA_015235485.1	98.88	0.68	Bacteroides acidifaciens	GCA_945864075.1	92.21	0.04	Methanobrevibacter smithii
				GCA_905203285.1	100	0.59	uncultured Succinatimonas sp.					GCA_947852695.1	98	0.96	Candidatus Alistipes excrementavium	GCA_015549585.1	99.26	0.19	Bacteroides congonensis	GCA_945868565.1	96.8	0.25	Methanobrevibacter smithii
				GCA_937922445.1	100	0.59	uncultured Succinatimonas sp.					GCA_000434235.1	98.1	0.96	Alistipes sp. CAG:268	GCA_015559525.1	98	0.19	Bacteroides congonensis	GCA_015063065.1	95.94	0.67	Methanobrevibacter millerae
				GCA_963610275.1	97.31	0.76	Succinatimonas sp. CAG:777					GCA_947857265.1	99.04	0.96	Candidatus Alistipes merdipullorum	GCA_016899805.1	99.25	0.57	Bacteroides gallinaceum	GCA_002509645.1	90.13	0.8	Methanobrevibacter sp. UBA318
				GCA_029006215.1	92.75	0.78	Succinatimonas hippei					GCA_000154465.1	99.52	0.96	Alistipes putredinis DSM 17216	GCA_016899895.1	99.25	0.45	Bacteroides gallinaceum	GCA_905234905.1	90.4	0.8	Methanobrevibacter sp. UBA188
				GCA_029378125.1	96.14	0.88	Succinatimonas sp.					GCA_947365065.1	99.65	0.96	Alistipes timonensis	GCA_016899905.1	99.25	0.56	Bacteroides mediterraneensis	GCA_945982695.1	90.4	0.8	Methanobrevibacter gottschalkii
				GCA_002404545.1	96.32	0.88	Succinatimonas sp. UBA4709					GCA_015666955.1	99.76	0.96	Alistipes senegalensis	GCA_016900245.1	99.25	1.01	Bacteroides mediterraneensis	GCA_002508885.1	91.88	0.8	Methanobrevibacter sp. UBA395
				GCA_022744125.1	96.54	0.88	Succinatimonas sp.					GCA_944320565.1	99.94	0.96	Candidatus Alistipes avistercoris	GCA_016900355.1	99.25	0.93	Bacteroides mediterraneensis	GCA_020907805.1	92	0.8	Methanobrevibacter woesei
				GCA_946185385.1	96.91	0.88	uncultured Succinatimonas sp.					GCA_023663385.1	95.85	1.02	Alistipes timonensis	GCA_016900695.1	98.88	0.19	Bacteroides caecicola	GCA_015062905.1	92.05	0.8	Methanobrevibacter thaueri
				GCA_002449335.1	97.06	0.88	Succinatimonas sp. UBA6849					GCA_019119615.1	97.08	1.06	Candidatus Alistipes stercoravium	GCA_016901875.1	99.25	0.2	Bacteroides gallinaceum	GCA_945228925.1	92.23	0.8	Methanobrevibacter gottschalkii
				GCA_021619925.1	97.61	0.88	Succinatimonas sp.					GCA_000321205.1	100	1.15	Alistipes ihumii AP11	GCA_016901995.1	97.01	0.19	Bacteroides caecigallinarum	GCA_002508935.1	93.11	0.8	Methanobrevibacter sp. UBA352
				GCA_021639405.1	98.79	0.88	Succinatimonas sp.					GCA_000431015.1	93.81	1.19	Alistipes sp. CAG:514	GCA_016902515.1	96.64	0.31	Bacteroides caecigallinarum	GCA_000190155.2	94.4	0.8	Methanobrevibacter smithii TS96B
				GCA_021627505.1	99.38	0.88	Succinatimonas sp.					GCA_019115245.1	95.54	1.2	Candidatus Alistipes cottocaccae	GCA_017309675.2	99.26	0.12	Bacteroides humanifaecis	GCA_002508925.1	94.4	0.8	Methanobrevibacter sp. UBA325
				GCA_021631925.1	99.38	0.88	Succinatimonas sp.					GCA_944320325.1	96.9	1.2	Alistipes megaguti	GCA_018289295.1	99.26	0	Bacteroides eggerthii	GCA_020854875.1	95.2	0.8	Methanobrevibacter arboriphilus
				GCA_021619995.1	93.2	0.92	Succinatimonas sp.					GCA_002159375.1	100	1.2	Alistipes sp. An54	GCA_018390535.1	98.88	0.37	Bacteroides propionicigenes	GCA_945650115.1	96	0.8	Methanobrevibacter ruminantium
				GCA_937880335.1	95.83	1.21	uncultured Succinatimonas sp.					GCA_001915285.1	95.9	1.22	Alistipes sp. 56_sp_Nov_56_25	GCA_019117555.1	95.4	2.06	Candidatus Bacteroides intestinigallinarum	GCA_945867735.1	96	0.8	Methanobrevibacter ruminantium
				GCA_002449715.1	92.94	1.32	Succinatimonas sp. UBA7006					GCA_947856485.1	99.84	1.43	Candidatus Alistipes stercorigallinarum	GCA_019118305.1	93.4	0.02	Candidatus Bacteroides avicola	GCA_002508825.1	96.36	0.8	Methanobrevibacter sp. UBA46
				GCA_963658725.1	92.28	1.34	Succinatimonas sp. CAG:777					GCA_947855945.1	97.06	1.44	Candidatus Alistipes cottocaccae	GCA_020550085.1	99.26	0.12	Bacteroides humanifaecis	GCA_001639285.1	97.6	0.8	Methanobrevibacter cuticularis
				GCA_021635045.1	99.18	1.4	Succinatimonas sp.					GCA_947855845.1	97.15	1.44	Candidatus Alistipes intestinipullorum	GCA_020687555.1	99.26	0	Bacteroides hominis (ex Afrizal et al. 2022)	GCA_002508845.1	98.4	0.8	Methanobrevibacter sp. UBA417
				GCA_937896115.1	95.29	1.41	uncultured Succinatimonas sp.					GCA_000436355.1	98.04	1.44	Alistipes putredinis CAG:67	GCA_020741235.1	96.19	0.56	Bacteroides togonis	GCA_934876175.1	98.4	0.8	Methanobrevibacter smithii
				GCA_905205295.1	93.28	1.47	uncultured Succinatimonas sp.					GCA_900604385.1	100	1.44	Alistipes megaguti	GCA_020741705.1	96.18	0.76	Bacteroides coprosuis	GCA_000190055.2	99.2	0.8	Methanobrevibacter smithii TS95A
				GCA_002349085.1	93.56	1.47	Succinatimonas sp. UBA2938					GCA_000432715.1	95.9	1.6	Alistipes finegoldii CAG:68	GCA_021413125.1	99.26	0	Bacteroides fragilis	GCA_001477655.1	99.2	0.8	Methanobrevibacter millerae
				GCA_002298455.1	93.73	1.47	Succinatimonas sp. UBA761					GCA_019119845.1	97.4	1.6	Candidatus Alistipes merdavium	GCA_021413145.1	99.26	0.12	Bacteroides fragilis	GCA_002496295.1	99.2	0.8	Methanobrevibacter sp. UBA337
				GCA_900316175.1	95.81	1.47	uncultured Succinatimonas sp.					GCA_947854325.1	100	1.6	Candidatus Alistipes merdavium	GCA_021413225.1	99.26	0.74	Bacteroides fragilis	GCA_022768105.1	99.2	0.8	Methanobrevibacter ruminantium
				GCA_022778315.1	97.25	1.47	Succinatimonas hippei					GCA_019113885.1	92.06	1.68	Candidatus Alistipes intestinipullorum	GCA_021413235.1	99.26	0.37	Bacteroides fragilis	GCA_029012245.1	99.2	0.8	Methanobrevibacter ruminantium
				GCA_905203485.1	98.53	1.47	uncultured Succinatimonas sp.					GCA_000433355.1	93.49	1.83	Alistipes sp. CAG:435	GCA_021530995.1	96.64	0.12	Bacteroides caecigallinarum	GCA_002509655.1	99.6	0.8	Methanobrevibacter sp. UBA313
				GCA_022738195.1	99.38	1.47	Succinatimonas sp.					GCA_019115605.1	90.93	2.08	Candidatus Alistipes faecigallinarum	GCA_021532015.1	99.26	0	Bacteroides fragilis	GCA_000189975.2	99.94	0.8	Methanobrevibacter smithii TS147C
				GCA_946415835.1	99.38	1.47	uncultured Succinatimonas sp.					GCA_001915255.1	94.95	2.4	Alistipes sp. 56_11	GCA_023337095.1	96.75	0	Bacteroides caecicola	GCA_000189855.2	100	0.8	Methanobrevibacter smithii TS146B
				GCA_937921545.1	98.82	1.54	uncultured Succinatimonas sp.					GCA_001915335.1	99.52	2.4	Alistipes putredinis	GCA_024623065.1	98.88	0	Bacteroides acidifaciens	GCA_000190035.2	100	0.8	Methanobrevibacter smithii TS94C
				GCA_946185135.1	91.91	1.84	uncultured Succinatimonas sp.					GCA_000798815.1	99.05	2.86	Alistipes sp. ZOR0009	GCA_024623115.1	98.88	1.02	Bacteroides acidifaciens	GCA_001563245.1	100	0.8	Methanobrevibacter olleyae
				GCA_016285725.1	95.61	2.05	Succinimonas sp.					GCA_002161005.1	100	2.88	Alistipes sp. An116	GCA_024704895.1	98.88	0.37	Bacteroides muris (ex Fokt et al. 2023)	GCA_002495685.1	100	0.8	Methanobrevibacter sp. UBA412
				GCA_022782885.1	90.05	2.06	Succinatimonas sp.									GCA_024704915.1	98.88	1.12	Bacteroides muris (ex Fokt et al. 2023)	GCA_015351715.1	100	0.8	Methanobrevibacter arboriphilus
				GCA_945873735.1	96.81	2.06	Succinatimonas hippei									GCA_025147325.1	98.88	0.19	Bacteroides stercoris ATCC 43183	GCA_002505605.1	98.93	0.86	Methanobrevibacter sp. UBA187
				GCA_004552895.1	94.49	2.11	Succinatimonas hippei									GCA_025567135.1	97.01	0.12	Bacteroides cellulolyticus	GCA_946413845.1	91.2	1.6	Methanobrevibacter ruminantium
				GCA_963586435.1	97.47	2.99	Succinatimonas sp. CAG:777									GCA_027680625.1	99.26	0.37	Bacteroides bouchesdurhonensis	GCA_002508855.1	91.23	1.6	Methanobrevibacter sp. UBA403
				GCA_900317105.1	93.88	3.38	uncultured Succinatimonas sp.									GCA_027685155.1	99.26	1.05	Bacteroides clarus	GCA_001315885.1	95.96	1.6	Methanobrevibacter arboriphilus JCM 9315
				GCA_937967495.1	94.51	3.46	Succinatimonas hippei									GCA_027942795.1	99.26	0.56	Bacteroides rhinocerotis	GCA_015063035.1	98.12	1.6	Methanobrevibacter olleyae
				GCA_021629605.1	98.2	4.41	Succinatimonas sp.									GCA_028198955.1	99.19	0	Bacteroides xylanisolvens	GCA_934836805.1	98.4	1.6	Methanobrevibacter smithii
																GCA_028199265.1	99.46	0.24	Bacteroides xylanisolvens	GCA_000024185.1	99.14	1.6	Methanobrevibacter ruminantium M1
																GCA_028199295.1	99.46	0	Bacteroides xylanisolvens	GCA_000824705.1	100	1.6	Methanobrevibacter smithii
																GCA_028199305.1	98.29	0.08	Bacteroides xylanisolvens	GCA_900114585.1	100	1.6	Methanobrevibacter olleyae
																GCA_028396245.1	99.26	0	Bacteroides uniformis	GCA_900103415.1	100	1.85	Methanobrevibacter millerae
																GCA_028396295.1	99.26	0	Bacteroides uniformis	GCA_022777885.1	96.8	2.86	Methanobrevibacter boviskoreani
																GCA_028396305.1	99.26	0	Bacteroides uniformis	GCA_000189915.2	96	3.2	Methanobrevibacter smithii TS146E
																GCA_028528255.1	98.88	0.93	Bacteroides cellulosilyticus	GCA_004553595.1	99.2	3.2	Methanobrevibacter ruminantium
																GCA_029076485.1	99.26	2.28	Bacteroides cellulosilyticus
																GCA_900104585.1	98.87	1.5	Bacteroides ihuae
																GCA_900108345.1	98.88	0.19	Bacteroides ndongoniae
																GCA_900128495.1	98.76	0.19	Bacteroides ilei
																GCA_900128905.1	98.87	1.07	Bacteroides luti
																GCA_900129065.1	99.26	0.56	Bacteroides faecichinchillae
																GCA_900130135.1	97.68	0.19	Bacteroides togonis
																GCA_900155865.1	99.26	0.93	Bacteroides bouchesdurhonensis
																GCA_900241005.1	99.07	0.12	Bacteroides cutis
																GCA_900291465.1	97.83	0	Bacteroides sp. Marseille-P3684
																GCA_900683665.1	98.33	0.74	Bacteroides heparinolyticus
																GCA_902375225.1	98.14	1.02	Bacteroides neonati
																GCA_902385525.1	99.07	0.12	Bacteroides cutis
																GCA_902825465.1	99.26	0.37	Bacteroides sp. Marseille-P8574
																GCA_905211905.1	97.12	1.3	Bacteroides cutis
																GCA_938023405.1	96.67	0.93	Bacteroides ilei
																GCA_938041125.1	98.19	2.96	Bacteroides zoogleoformans
																GCA_944319855.1	97.66	0	Candidatus Bacteroides avicola
																GCA_944320035.1	98.05	0.56	Bacteroides togonis
																GCA_944320425.1	98.88	0	Bacteroides ndongoniae
																GCA_944321545.1	92.83	0.37	Candidatus Bacteroides merdigallinarum
																GCA_944322085.1	97.96	0.07	Candidatus Bacteroides intestinavium
																GCA_944322125.1	95.77	0.1	Candidatus Bacteroides intestinipullorum
																GCA_944322215.1	91.04	0.37	Candidatus Bacteroides merdavium
																GCA_945830815.1	99.26	0	Bacteroides fluxus
																GCA_945864485.1	98.14	0	Bacteroides fluxus

## Sheet: Table S3
Table S3 16 differential metabolites in the rumen between PREP_H and PREP_L group(n = 7 per group)
Metabolite	P value	q value	VIP	FC(PREP_H/PREP_L)	Significant	Regulate
3-Methyl-2,5-furandione	0.00230308	0.0491133	2.0908	1.0394	yes	up
N-Succinyl-2-amino-6-ketopimelate	0.00973783	0.0491133	3.8836	0.8048	yes	down
(E)-hex-2-enedioic acid	0.0135711	0.0491133	2.5479	1.0829	yes	up
Guanosine	0.00774274	0.0491133	2.1069	1.0299	yes	up
Acetylcholine	0.00809706	0.0491133	1.9323	1.0287	yes	up
6-Hydroxyoctadecanoic acid	0.00945807	0.0491133	2.2567	0.9622	yes	down
2-Hydroxypyridine	0.0178829	0.0491133	1.152	0.9869	yes	down
(+)-Camphor	0.0139678	0.0491133	1.1399	0.989	yes	down
12-Hydroxydodecanoic acid	0.020623	0.0491133	3.4332	0.8515	yes	down
Soyasaponin I	0.0177208	0.0491133	3.9463	1.1928	yes	up
5,8-dihydroxy-4-(4-hydroxyphenyl)-12,12-dimethyl-3,11,14-trioxatetracyclo[8.5.0.0?,?.0??,??]pentadeca-1(10),2(7),4,8-tetraen-6-one	0.0194708	0.0491133	2.0311	0.9494	yes	down
3-Indolepropionic acid	0.0219037	0.0491133	2.2932	0.9409	yes	down
2-Keto-glutaramic acid	0.0253488	0.0491133	1.7706	1.0563	yes	up
Diosmin	0.0244082	0.0491133	3.186	1.0614	yes	up
5,6-dihydroxy-2-(4-hydroxy-3-methoxyphenyl)-7-methoxy-4H-chromen-4-one	0.025151	0.0491133	3.0957	1.1014	yes	up
13Z-Docosenamide	0.0233445	0.0491133	1.3595	1.0321	yes	up
Trolamine	0.0314794	0.0542145	1.3652	0.986	no	down
MG(0:0/20:4(8Z,11Z,14Z,17Z)/0:0)	0.0252355	0.0491133	2.6112	1.0651	no	up
3-hydroxy-1-methyl-4,5-diphenylpiperidine-2,6-dione	0.031432	0.0542145	1.6496	0.9422	no	down
Octadecanamide	0.0419082	0.0577856	2.0968	1.0629	no	up
Diosmetin	0.0403786	0.0577856	2.7322	1.0581	no	up
BUDDLEOFLAVONOLOSIDE	0.0442156	0.0577856	3.2366	1.0713	no	up
Liquiritigenin 4'-[3-acetylapiosyl-(1->2)-glucoside]	0.0466013	0.0577856	3.4093	1.0854	no	up
N-Acetyl-9-O-acetylneuraminic acid	0.0456095	0.0577856	4.1937	1.1893	no	up
5b-Cholestane-3a,7a,12a,23S,25-pentol	0.0442709	0.0577856	1.1233	0.9788	no	down
(3beta,4alpha,5alpha)-4-Methyl-8(14)-cholesten-3-ol	0.0432492	0.0577856	3.9259	1.2002	no	up
Data were analyzed by Student's t-test, and only metabolites with P < 0.05 were shown.
VIP: variable important for the projection; FC: fold change of PREP_H vs. PREP_L; PREP_H: prepartum cows with high ECM yield in postpartum; PREP_L: prepartum cows with low ECM yield in postpartum.

## Sheet: Table S4
Table S4 74 differential metabolites in the rumen between POSP_H and POSP_L group(n = 7 per group)
Metabolite	P value	q value	VIP	FC(POSP_H/POSP_L)	Significant	Regulate
Dodecanoic acid	0.00282174	0.0477137	1.3465	0.9595	yes	down
3,3-Dimethylglutaric acid	0.00379591	0.0477137	1.4891	1.0316	yes	up
L-Glutamine	0.00563604	0.0477137	2.0976	0.9314	yes	down
Ribosylimidazoleacetic acid	0.00958768	0.0477137	1.9474	0.955	yes	down
3-Ethyltoluene	0.00482479	0.0477137	1.512	1.0213	yes	up
MG(0:0/i-12:0/0:0)	0.00522373	0.0477137	2.1017	1.0875	yes	up
Valyl-Proline	0.00640512	0.0477137	1.7398	0.9489	yes	down
Glycyl-Phenylalanine	0.00752867	0.0477137	1.7302	0.9537	yes	down
Dinor-PGE2	0.00892915	0.0477137	1.2228	1.0153	yes	up
(E)-2-Octen-1-ol	0.0092525	0.0477137	1.3859	1.0299	yes	up
Ornithine	0.00935969	0.0477137	1.86	1.0459	yes	up
MG(10:0/0:0/0:0)	0.00924011	0.0477137	1.8045	1.0562	yes	up
Chenodeoxycholic acid glycine conjugate	0.0104756	0.0477137	1.4304	0.9367	yes	down
Delta-Guanidinovaleric acid	0.00998224	0.0477137	1.8483	1.0453	yes	up
2E,7-Octadienal	0.011648	0.0477137	1.0814	1.0123	yes	up
Arginyl-Lysine	0.0118702	0.0477137	1.0929	1.0133	yes	up
4-Methylene-L-glutamine	0.012102	0.0477137	1.7999	0.9486	yes	down
3-hydroxydecanoyl carnitine	0.0118259	0.0477137	1.2397	1.0324	yes	up
3',4',5-Trihydroxy-3,7-dimethoxyflavone 5-glucoside	0.0122238	0.0477137	4.9567	0.5584	yes	down
4-Heptyloxybenzoic acid	0.0143073	0.0477137	1.0665	1.013	yes	up
L-Glutamate	0.0152134	0.0477137	2.0163	0.9482	yes	down
(2S,3'S)-alpha-Amino-2-carboxy-5-oxo-1-pyrrolidinebutanoic acid	0.0212352	0.0477137	1.1538	0.979	yes	down
Alhpa-tocopheronic acid	0.0193928	0.0477137	1.3329	1.015	yes	up
(R)-(+)-2-Pyrrolidone-5-carboxylic acid	0.0150769	0.0477137	1.8815	0.9498	yes	down
2-(2,4-dihydroxyphenyl)-5,7-dihydroxy-6-(4-hydroxy-3-methylbut-2-en-1-yl)-4H-chromen-4-one	0.0206383	0.0477137	2.605	0.7675	yes	down
Diglykokoll	0.0154953	0.0477137	2.4582	0.9011	yes	down
(+/-)-Myrtenyl acetate	0.017907	0.0477137	1.159	1.0172	yes	up
8-Oxohexadecanoic acid	0.0213843	0.0477137	1.5186	1.0268	yes	up
N-Acetyl-L-alanine	0.0167012	0.0477137	1.3839	0.9651	yes	down
Glycerol 1-(5-hydroxydodecanoate)	0.0169524	0.0477137	1.6921	1.0467	yes	up
7-undecenoic acid	0.0196767	0.0477137	1.552	1.0241	yes	up
4-[(4E)-3-hydroxydec-4-en-1-yl]-2-methoxyphenol	0.0186253	0.0477137	1.0876	1.014	yes	up
Trans-p-Menthane-1,8-diol	0.0196744	0.0477137	1.5781	1.0343	yes	up
COUMARINIC ACID METHYL ETHER	0.0263187	0.0477137	1.8524	0.9004	yes	down
(+/-)-3-Hydroxynonanoic acid	0.0180421	0.0477137	1.4426	1.0289	yes	up
Crocin 3	0.0249124	0.0477137	2.3261	1.0737	yes	up
Modafinil acid	0.0253542	0.0477137	2.6184	0.9297	yes	down
Pro Val Ser Trp	0.0263322	0.0477137	5.2216	0.4549	yes	down
16-bromo-9E-hexadecenoic acid	0.0200071	0.0477137	1.1134	1.0338	yes	up
Polyethylene, oxidized	0.0204622	0.0477137	1.4484	1.0176	yes	up
5-Isopropyl-2-(2-methylpropyl)-2-cyclohexen-1-one	0.0251888	0.0477137	1.6509	1.0503	yes	up
2-Methyl-1-methylthio-2-butene	0.0225712	0.0477137	1.8791	0.9501	yes	down
Jasmolone	0.0276227	0.0477137	1.2446	1.0199	yes	up
Decanoyl-L-carnitine	0.0244145	0.0477137	1.6934	1.0903	yes	up
Gamma-Glu-Leu	0.0262634	0.0477137	1.9381	0.933	yes	down
Gibberellin A123	0.0263333	0.0477137	1.0478	1.0104	yes	up
N-Acetyl-L-glutamic acid	0.0318992	0.0477137	1.7231	0.9607	yes	down
Ethyl 2Z,4E-decadienoic acid	0.026144	0.0477137	1.3207	1.0493	yes	up
(2R,2'S)-Isobuteine	0.0264135	0.0477137	2.5709	0.8302	yes	down
2,3-Dihydroxytoluene	0.0302035	0.0477137	1.0749	1.0125	yes	up
Sinapic acid	0.0305461	0.0477137	3.1882	0.8035	yes	down
Citrulline	0.0278151	0.0477137	1.4248	0.943	yes	down
(3beta,17alpha,23S)-17,23-Epoxy-3,28,29-trihydroxy-27-norlanost-8-en-24-one	0.0305125	0.0477137	1.5083	1.0375	yes	up
3,4-Methylenesebacic acid	0.0303915	0.0477137	1.2154	1.0157	yes	up
N1-Acetylspermine	0.0284579	0.0477137	2.6093	1.0844	yes	up
(3b,6b,8a,12a)-8,12-Epoxy-7(11)-eremophilene-6,8,12-trimethoxy-3-ol	0.0292896	0.0477137	1.046	1.0131	yes	up
2-Propylglutaric acid	0.0305281	0.0477137	1.0351	1.0147	yes	up
5'-Carboxy-gamma-chromanol	0.0307297	0.0477137	1.0114	1.0109	yes	up
Isoleucylproline	0.0318369	0.0477137	1.495	0.9607	yes	down
3-(2,4-Cyclopentadien-1-ylidene)-5alpha-androstan-17beta-ol	0.031434	0.0477137	2.3808	0.4159	yes	down
N1-Methyl-2-pyridone-5-carboxamide	0.0323393	0.0477137	1.6329	1.0351	yes	up
5-Hydroxyindoleacetic acid	0.0329469	0.0478261	1.2696	1.0252	yes	up
5-(14-Nonadecenyl)-1,3-benzenediol	0.0368646	0.0488446	3.2467	1.3221	yes	up
Butyl (S)-3-hydroxybutyrate glucoside	0.0364835	0.0488446	1.1765	1.0177	yes	up
Adipic acid	0.035525	0.0488446	1.4077	1.0199	yes	up
9,10,16-trihydroxy palmitic acid	0.0358777	0.0488446	1.3206	1.0406	yes	up
6-[(E)-2-(2H-1,3-benzodioxol-5-yl)ethenyl]-5-hydroxy-4-methoxy-5,6-dihydro-2H-pyran-2-one	0.0369048	0.0488446	1.7437	0.8825	yes	down
MG(i-12:0/0:0/0:0)	0.0368267	0.0488446	1.399	1.036	yes	up
N-desisopropylpropranolol	0.0376469	0.0491047	1.696	0.9462	yes	down
Valerenolic acid	0.0387002	0.0492763	1.0166	1.0124	yes	up
METHACHOLINE	0.0388735	0.0492763	1.6165	1.0289	yes	up
Barbituric acid	0.0395178	0.0493973	2.2608	0.8195	yes	down
Nonate	0.040152	0.0495024	1.0999	1.0191	yes	up
5-ethyl-5-methyl-2,4-oxazolidinedione	0.040936	0.049787	1.0008	1.0155	yes	up
7E,10-undecadien-4-olide	0.0421113	0.0505336	1.0711	1.0147	no	up
L-Azetidine 2-carboxylic acid	0.0434701	0.0514777	1.4454	0.9693	no	down
Gamma-Glutamylvaline	0.0440726	0.0515134	1.5808	0.972	no	down
Thr Asp Arg Glu	0.0479559	0.0546333	2.189	1.0976	no	up
Ochratoxin A	0.047558	0.0546333	1.5532	0.9401	no	down
Dihydrocumambrin A	0.049743	0.0552929	1.3271	1.0232	no	up
M-Aminophenol	0.0497636	0.0552929	1.4942	1.0369	no	up
Data were analyzed by Student's t-test, and only metabolites with P < 0.05 were shown.
VIP: variable important for the projection; FC: fold change of POSP_H vs. POSP_L; POSP_H: postpartum dairy cows with high energy-corrected milk; POSP_L: postpartum dairy cows with low energy-corrected milk.

## Sheet: Table S5
Table S5 373 differential metabolites in the rumen between POSP_H and PREP_H group(n = 7 per group)
Metabolite	P value	q value	VIP	FC(POSP_H/PREP_H)	Significant	Regulate
5-(2-Methylpropyl)tetrahydro-2-oxo-3-furancarboxylic acid	4.883e-13	2.232e-10	1.7881	1.1684	yes	up
1-Ipomeanol	1.105e-12	3.787e-10	1.8264	1.1872	yes	up
5-Hydroxyindol-2-carboxylic acid	4.332e-12	2.112e-09	2.1843	0.7977	yes	down
Cyclopassifloic acid D	1.002e-11	2.289e-09	3.8232	3.7086	yes	up
Dopaquinone	1.046e-11	2.334e-09	2.4503	0.7129	yes	down
BUDDLEOFLAVONOLOSIDE	5.415e-12	2.501e-09	3.9329	0.4393	yes	down
Gibberellin A55	2.271e-11	4.359e-09	1.8537	1.1897	yes	up
P-Salicylic acid	3.837e-11	6.349e-09	2.1059	1.1882	yes	up
Dopamine quinone	4.036e-11	6.43e-09	2.3278	0.7042	yes	down
8-Hydroxy-4(6)-lactarene-5,14-diol	3.971e-11	6.43e-09	2.0356	1.274	yes	up
Gamma-Tocotrienol	6.874e-11	9.847e-09	2.8454	1.4975	yes	up
Leonuriside A	7.612e-11	1.074e-08	2.1442	1.3161	yes	up
Diosmin	4.669e-11	1.252e-08	3.7782	0.5286	yes	down
Hydroxyprolyl-Alanine	4.709e-11	1.252e-08	2.2511	0.82	yes	down
Hydroxyisovaleroyl carnitine	4.923e-11	1.27e-08	1.9206	1.1911	yes	up
(3beta,17alpha,23S)-17,23-Epoxy-3,28,29-trihydroxy-27-norlanost-8-en-24-one	9.658e-11	1.308e-08	3.3334	1.9618	yes	up
Ercalcitriol	1.006e-10	1.341e-08	4.0453	6.3016	yes	up
Liquiritigenin 4'-[3-acetylapiosyl-(1->2)-glucoside]	1.158e-10	1.478e-08	2.7061	0.6571	yes	down
Tetrahydrothiophene sulfoxide	7.955e-11	1.884e-08	3.5322	0.5037	yes	down
Endalin	2.342e-10	2.601e-08	2.0679	1.2296	yes	up
Jasmolone	2.334e-10	2.601e-08	1.3492	1.0931	yes	up
5,7-dihydroxy-2-phenyl-8-(3,4,5-trihydroxyoxan-2-yl)-4H-chromen-4-one	4.15e-10	5.78e-08	2.474	0.7662	yes	down
N-acetyl-S-(3-oxo-3-carboxy-n-propyl)cysteine	6.769e-10	6.128e-08	2.2767	0.7168	yes	down
(+/-)-2-Hydroxy-4-(methylthio)butanoic acid	5.595e-10	7.477e-08	3.197	0.654	yes	down
L-Citronellol glucoside	1.001e-09	8.381e-08	1.2338	1.0752	yes	up
2-Ethoxy-1-methyl-4-(1-methylethyl)benzene	1.336e-09	1.562e-07	2.1631	1.2571	yes	up
N-formylanthranilic acid	2.236e-09	1.578e-07	1.2977	1.1107	yes	up
Tyrosyl-Lysine	1.633e-09	1.866e-07	2.1787	0.8042	yes	down
Threoninyl-Hydroxyproline	3.818e-09	2.29e-07	1.2877	0.9172	yes	down
8,12-iso-iPF2alpha-VI-d11	2.831e-09	2.823e-07	3.6324	0.4059	yes	down
2,3-Dihydroxybenzoic acid	4.925e-09	2.847e-07	1.7213	1.1222	yes	up
Pfaffic acid	3.569e-09	3.262e-07	2.984	1.5266	yes	up
Saponin G	3.735e-09	3.355e-07	2.8727	1.778	yes	up
Vanilloloside	6.671e-09	3.559e-07	1.9607	1.2421	yes	up
Nicotinamide riboside	6.778e-09	3.594e-07	1.478	1.1276	yes	up
8-Oxoguanine	8.882e-09	4.439e-07	1.9406	1.2293	yes	up
22-Angeloylbarringtogenol C	9.053e-09	4.449e-07	3.0824	1.8611	yes	up
Osmaronin	9.803e-09	4.635e-07	1.4482	1.1268	yes	up
3-hydroxy-6-methyl-2H-chromen-2-one	8.948e-09	6.591e-07	1.573	1.1083	yes	up
Acacetin	1.759e-08	7.501e-07	3.7664	0.2711	yes	down
25-Hydroxyvitamin D2	1.878e-08	7.907e-07	3.4563	2.3031	yes	up
3-(3-Hydroxyphenyl)-3-hydroxypropanoic acid	1.262e-08	8.65e-07	1.3777	1.0842	yes	up
Corchorifatty acid F	1.672e-08	1.055e-06	1.7386	0.8753	yes	down
Idarubicinol aglycone	1.712e-08	1.073e-06	3.3638	0.5376	yes	down
2-Hydroxyacorenone	2.7e-08	1.075e-06	1.7218	1.19	yes	up
4-hydroxy-5-(2,4,5-trihydroxyphenyl)pentanoic acid	2.971e-08	1.145e-06	1.8295	1.2099	yes	up
Methylimidazole acetaldehyde	2.12e-08	1.257e-06	2.3589	0.7772	yes	down
(5-hydroxy-7-methoxy-2,2-dimethyl-3,4-dihydro-2H-1-benzopyran-4-yl)oxidanesulfonic acid	3.499e-08	1.277e-06	1.9945	1.2774	yes	up
Allysine	3.886e-08	1.397e-06	1.0243	1.0612	yes	up
(2E,6E)-1-Hydroxy-2,6,10-farnesatrien-9-one	2.869e-08	1.604e-06	1.511	1.0981	yes	up
DOPA sulfate	4.575e-08	1.608e-06	2.7657	0.5055	yes	down
Delta-Hexalactone	3.105e-08	1.682e-06	1.4623	0.8998	yes	down
Diosmetin	3.191e-08	1.717e-06	3.0292	0.633	yes	down
Homocitrulline	3.82e-08	1.949e-06	1.8399	1.1659	yes	up
1-Methoxypyrene-6,7-oxide	3.9e-08	1.978e-06	1.4703	0.9183	yes	down
(5S,6S)-6-Amino-5-hydroxycyclohexane-1,3-diene-1-carboxyate	4.212e-08	2.069e-06	1.6038	1.1069	yes	up
Methyl (3b,11x)-3-Hydroxy-8-oxo-6-eremophilen-12-oate	4.526e-08	2.194e-06	2.0455	0.804	yes	down
3,4,5-trihydroxy-6-[4-(4-methyl-3-oxopent-1-en-1-yl)phenoxy]oxane-2-carboxylic acid	7.728e-08	2.448e-06	2.018	0.8023	yes	down
Butyl (S)-3-hydroxybutyrate glucoside	9.002e-08	2.717e-06	1.1245	1.0622	yes	up
3-Methyl-2-cyclohexen-1-one	8.209e-08	3.409e-06	1.4489	0.9083	yes	down
N-Acetylornithine	9.157e-08	3.703e-06	1.7	0.8847	yes	down
Zedoarol	1.261e-07	4.833e-06	2.3741	0.743	yes	down
4,7-Megastigmadien-9-ol	1.631e-07	5.77e-06	2.7749	1.5031	yes	up
Polyethylene, oxidized	3.054e-07	7.478e-06	1.316	1.073	yes	up
Gly Gly Pro	2.265e-07	7.5e-06	1.8296	1.1445	yes	up
Hydroxypelenolide	2.425e-07	7.968e-06	1.2897	1.0566	yes	up
Fluvoxamine acid	2.883e-07	9.066e-06	1.7348	1.144	yes	up
(2Z)-2-(phenylmethylidene)hept-6-enoic acid	4.773e-07	1.088e-05	1.0891	0.9379	yes	down
1-Hydroxy-4-methylanthraquinone	3.868e-07	1.156e-05	1.2959	1.0767	yes	up
Fisetin	4.003e-07	1.182e-05	3.378	0.3989	yes	down
1alpha,25-dihydroxy-11alpha-vinylvitamin D3	4.191e-07	1.23e-05	2.5935	1.3813	yes	up
Octadecenoylcarnitine	4.412e-07	1.282e-05	2.9635	1.7494	yes	up
Epoxyoxophorone	6.434e-07	1.348e-05	1.9721	1.2609	yes	up
7-Hydroxy-3,4',8-trimethoxyflavone	5.786e-07	1.572e-05	1.3632	0.9346	yes	down
9-Azabicyclo[3.3.1]nonan-3-one	5.837e-07	1.581e-05	1.1701	1.076	yes	up
(S)-2,3-Dihydro-6-hydroxy-5-(hydroxyacetyl)-2-isopropenylbenzofuran	6.498e-07	1.738e-05	1.3862	1.0852	yes	up
Nopalinic acid	1.038e-06	1.973e-05	1.2425	0.9083	yes	down
4-Methoxycinnamic acid	1.097e-06	2.057e-05	1.0413	1.069	yes	up
Aflatoxin B1 dialcohol	8.698e-07	2.193e-05	1.1893	0.9613	yes	down
5-METHYL-7-METHOXYISOFLAVONE	9.172e-07	2.28e-05	1.1787	0.9511	yes	down
2,6,6-Trimethyl-1-cyclohexen-1-acetaldehyde	9.548e-07	2.34e-05	1.0685	1.0432	yes	up
(23S)-1alpha,23,25-trihydroxyvitamin D3	9.849e-07	2.376e-05	2.9613	1.4875	yes	up
2-(3,5-dimethoxyphenyl)-4H-chromen-4-one	9.88e-07	2.376e-05	1.3111	0.9318	yes	down
3,4-Methylenesebacic acid	9.94e-07	2.383e-05	1.0484	1.0424	yes	up
N-Vinyl-2-pyrrolidone	1.05e-06	2.478e-05	1.1045	1.0532	yes	up
Crocin 3	1.402e-06	2.492e-05	1.9319	1.2475	yes	up
Cynaratriol	1.428e-06	2.528e-05	1.4252	1.123	yes	up
Armexifolin	1.457e-06	2.56e-05	1.2258	0.9285	yes	down
7-undecenoic acid	1.267e-06	2.888e-05	1.1762	1.0626	yes	up
Ser Met	1.43e-06	3.218e-05	1.2111	0.9374	yes	down
Cis-Resveratrol	2.12e-06	3.449e-05	1.3073	0.9183	yes	down
Lapathinol	1.661e-06	3.66e-05	1.378	0.9317	yes	down
Tetraphyllin B	1.738e-06	3.765e-05	1.625	0.9028	yes	down
13'-Hydroxy-gamma-tocotrienol	2.446e-06	3.906e-05	1.8983	1.1964	yes	up
Desmethoxymatteucinol	1.827e-06	3.91e-05	1.1244	0.9551	yes	down
Soyasaponin I	2.476e-06	3.941e-05	2.1249	1.3215	yes	up
3,4,5-trihydroxy-6-{[1-(4-methoxyphenyl)-3-oxopentan-2-yl]oxy}oxane-2-carboxylic acid	2.603e-06	4.055e-05	1.4357	1.1111	yes	up
Diglykokoll	1.915e-06	4.068e-05	1.9702	0.8077	yes	down
3-Ethyltoluene	1.937e-06	4.104e-05	1.1395	1.052	yes	up
N-Acetyl-L-alanine	2.694e-06	4.156e-05	1.536	0.8749	yes	down
2-(3,4-dihydroxyphenyl)-7,8-dimethoxy-3,4-dihydro-2H-1-benzopyran-4-one	1.989e-06	4.195e-05	1.5358	0.9138	yes	down
Echinatin	2.105e-06	4.355e-05	1.2889	0.9349	yes	down
(S)-5-Amino-3-oxohexanoate	2.121e-06	4.38e-05	1.0719	1.05	yes	up
METHACHOLINE	2.164e-06	4.446e-05	1.6326	1.0969	yes	up
Convallamarogenin	2.224e-06	4.538e-05	2.1168	1.2647	yes	up
Umbelliferone	3.05e-06	4.573e-05	1.2374	0.9	yes	down
Sylvopinol	2.372e-06	4.795e-05	1.2462	0.9337	yes	down
MG(i-12:0/0:0/0:0)	3.25e-06	4.798e-05	1.4687	1.1191	yes	up
5,15-dihydroxy-11-methoxy-6,8,20-trioxapentacyclo[10.8.0.0?,?.0?,?.0??,??]icosa-1(12),2(9),10,14,16,18-hexaen-13-one	3.386e-06	4.946e-05	1.4776	0.8802	yes	down
12-Oxo-20-trihydroxy-leukotriene B4	3.594e-06	5.144e-05	1.37	1.1152	yes	up
13,14-Dihydro PGE1	2.609e-06	5.145e-05	1.3036	1.0708	yes	up
2-Methylbutyroylcarnitine	2.639e-06	5.158e-05	1.6478	1.1482	yes	up
Calystegine A6	3.956e-06	5.557e-05	1.0698	1.0683	yes	up
3-Methoxybenzenepropanoic acid	4.047e-06	5.637e-05	1.1436	0.9253	yes	down
2-Hydroxy-imipramine glucuronide	2.997e-06	5.668e-05	2.7079	0.6516	yes	down
Bicine	4.3e-06	5.938e-05	1.163	1.0651	yes	up
3,4,5-trihydroxy-6-{3-hydroxy-5-[(E)-2-(4-hydroxyphenyl)ethenyl]-2-[(1E)-3-methylbut-1-en-1-yl]phenoxy}oxane-2-carboxylic acid	3.506e-06	6.329e-05	1.6498	0.8866	yes	down
Farnesyl acetone	3.76e-06	6.665e-05	1.3629	1.081	yes	up
5-Nonyltetrahydro-2-oxo-3-furancarboxylic acid	5.282e-06	7.051e-05	1.2547	1.0824	yes	up
3-hydroxypristanic acid	5.76e-06	7.481e-05	1.3211	1.0937	yes	up
Xanthurenic acid	5.899e-06	7.62e-05	2.7443	0.5007	yes	down
7-Methylinosine	5.952e-06	7.667e-05	1.4683	1.1332	yes	up
ANISINDIONE	4.534e-06	7.846e-05	1.2604	0.9352	yes	down
3-Amino-L-Tyrosine	4.714e-06	8.046e-05	1.206	0.9336	yes	down
N-Acetylcadaverine	6.467e-06	8.166e-05	1.0052	1.055	yes	up
3alpha,12alpha-Dihydroxy-5beta-cholest-24-en-26-oic acid	4.829e-06	8.194e-05	2.3838	1.3189	yes	up
Xi-2,3-Dihydro-3,5-dihydroxy-6-methyl-4H-pyran-4-one	6.863e-06	8.576e-05	1.7512	0.8133	yes	down
Isobutyrylcarnitine	6.932e-06	8.651e-05	1.0714	1.0592	yes	up
COUMARINIC ACID METHYL ETHER	7.09e-06	8.802e-05	1.5764	0.8272	yes	down
Cyclocalopin C1	7.285e-06	8.963e-05	1.7955	0.8043	yes	down
4',5-Dihydroxy-7-methoxy-6-methylflavone	5.428e-06	9.037e-05	1.5317	0.9045	yes	down
7E,10-undecadien-4-olide	5.681e-06	9.323e-05	1.0342	1.0394	yes	up
Undecanedioic acid	7.754e-06	9.42e-05	1.025	1.0595	yes	up
L-2-Amino-4-methylenepentanedioic acid	8.354e-06	9.971e-05	1.1213	1.0748	yes	up
Methylnoradrenaline	9.767e-06	0.0001131	1.9822	1.2534	yes	up
Alpha-Hydroxymetoprolol	7.08e-06	0.0001132	1.4886	1.1028	yes	up
Salsoline-1-carboxylate	1.041e-05	0.0001194	2.046	1.2968	yes	up
Deoxyadenosine monophosphate	1.055e-05	0.0001204	2.3538	0.6922	yes	down
12-hydroxy-2-methoxy-11-(2-methoxyphenyl)-4,6,10-trioxatricyclo[7.4.0.0?,?]trideca-1,3(7),8-trien-13-one	1.072e-05	0.0001219	1.3076	0.928	yes	down
D-Pipecolic acid	7.912e-06	0.0001235	2.3934	1.2271	yes	up
5,8-dihydroxy-3,7-dimethoxy-2-(3-methoxyphenyl)-4H-chromen-4-one	8.181e-06	0.0001266	1.3566	0.9295	yes	down
(25R)-3beta,4beta-dihydroxycholest-5-en-26-oate(1-)	1.133e-05	0.0001273	3.3824	2.9161	yes	up
3,3-Dimethylglutaric acid	1.13e-05	0.0001273	1.0619	1.056	yes	up
Asparaginyl-Alanine	1.149e-05	0.0001288	1.2816	0.9166	yes	down
MG(0:0/24:6(6Z,9Z,12Z,15Z,18Z,21Z)/0:0)	8.699e-06	0.0001333	1.9673	1.1976	yes	up
2-(2-hydroxypropan-2-yl)-6-(2-methylbut-3-en-2-yl)-2H,3H,7H-furo[3,2-g]chromen-7-one	1.222e-05	0.0001343	1.2417	1.0961	yes	up
1-[2-(4-Hydroxyphenyl)-1-benzofuran-3-yl]ethanone	8.886e-06	0.0001357	1.4142	0.9023	yes	down
L-2-Amino-3-methylenehexanoic acid	1.004e-05	0.0001493	2.3915	1.2106	yes	up
3-(3-Indolyl)-2-oxopropanoic acid	1.009e-05	0.0001498	1.7732	1.1648	yes	up
Gamma-Glutamyl-beta-aminopropiononitrile	1.055e-05	0.0001554	1.2853	1.0699	yes	up
1,2,3,4,5,6-Hexahydro-5-methyl-7H-cyclopenta[b]pyridin-7-one	1.182e-05	0.0001705	1.2523	1.1007	yes	up
Artonin T	1.897e-05	0.0001902	1.2963	0.9171	yes	down
Asparaginyl-Arginine	1.909e-05	0.0001911	1.15	1.0665	yes	up
HARMOL	1.402e-05	0.0001966	1.0407	1.0442	yes	up
6-(6-carboxy-2,3,4-trihydroxyphenoxy)-3,4,5-trihydroxyoxane-2-carboxylic acid	1.453e-05	0.000202	1.0393	0.9526	yes	down
(2S,4S,6S)-2-[2-(4-Hydroxy-3-meyhoxyphenyl)ethyl]tetrahydro-6-(4,5-dihydroxy-3-methoxyphenyl)-2H-pyran-4-yl 4-acetate	1.47e-05	0.0002038	1.8116	0.8622	yes	down
3b,8b-Dihydroxy-6b-(3-chloro-2-hydroxy-2-methylbutanoyloxy)-7(11)-eremophilen-12,8-olide	2.089e-05	0.0002059	1.5899	0.8709	yes	down
Gln Ser Val Tyr	1.502e-05	0.0002065	2.507	0.7761	yes	down
(2Z)-2-[(2-hydroxyphenyl)methylidene]heptanal	2.119e-05	0.0002077	1.298	0.9063	yes	down
13E-octadecene-9,11-diynoic acid	1.521e-05	0.0002082	1.0704	1.0376	yes	up
Phenylenediamine	1.559e-05	0.0002127	1.2848	0.9198	yes	down
4-(1-hydroxy-3-phenylprop-2-en-1-yl)-5-methoxy-2,6-dimethylbenzene-1,3-diol	1.627e-05	0.0002191	1.309	0.9211	yes	down
Nicotine glucuronide	1.707e-05	0.0002272	1.4396	1.1001	yes	up
L-2,3-Dihydrodipicolinate	2.828e-05	0.0002592	1.1382	0.9299	yes	down
ALPINETIN METHYL ETHER	2.981e-05	0.0002696	1.0495	0.9388	yes	down
Phenylacetylglutamine	2.175e-05	0.0002794	1.6865	1.1987	yes	up
5-Hydroxy-L-tryptophan	3.334e-05	0.0002938	1.1594	1.0945	yes	up
Pro Val Ser Trp	2.396e-05	0.0003016	3.5613	0.2852	yes	down
N1-Methyl-2-pyridone-5-carboxamide	2.42e-05	0.0003038	1.2709	0.911	yes	down
3-Hydroxy-L-proline	3.652e-05	0.0003172	1.343	1.1205	yes	up
Trans-Piceid	2.566e-05	0.0003178	1.7718	0.8818	yes	down
Alpha-(Methylenecyclopropyl)glycine	2.733e-05	0.0003345	1.2405	1.0697	yes	up
7-Hydroxy-8,3',4'-trimethoxyisoflavone	2.828e-05	0.0003451	1.5341	0.8944	yes	down
13Z-Docosenamide	2.849e-05	0.0003468	1.1587	0.9241	yes	down
2-DECENOL	4.152e-05	0.0003527	1.2094	1.0969	yes	up
6-Hydroxysandoricin	4.179e-05	0.0003534	1.776	1.2152	yes	up
Alpha-CEHC	4.277e-05	0.0003591	1.6082	0.7713	yes	down
Porphobilinogen	3.049e-05	0.0003652	1.1259	0.9478	yes	down
3',4',5'-Trimethoxycinnamyl alcohol acetate	3.354e-05	0.0003913	1.0901	1.0487	yes	up
Citpressine I	3.5e-05	0.0004035	1.4463	1.1437	yes	up
(Z)-6-(2-Methoxyvinyl)-7-methyl-2H-1-benzopyran-2-one	5.211e-05	0.0004181	1.263	0.9141	yes	down
(R)-3-hydroxybutyrylcarnitine	3.694e-05	0.000421	1.3288	1.0859	yes	up
5-Hydroxyindoleacetylglycine	5.393e-05	0.0004302	1.7181	1.2339	yes	up
Cycloguanil	3.904e-05	0.000442	1.0531	1.0532	yes	up
Dodecanedioic acid	5.713e-05	0.0004532	1.0279	1.0604	yes	up
N-Acetylglutamine	4.223e-05	0.0004714	1.0804	0.9459	yes	down
PE(12:0/0:0)	6.48e-05	0.0005011	1.3917	1.1275	yes	up
Medicagenic acid	6.686e-05	0.000515	1.7332	1.1722	yes	up
5-(3',4',5'-Trihydroxyphenyl)-gamma-valerolactone	5.298e-05	0.0005614	1.0164	0.9543	yes	down
5,7-dihydroxy-2-(3-methoxyphenyl)-3,4-dihydro-2H-1-benzopyran-4-one	7.694e-05	0.0005741	1.2693	0.9101	yes	down
Ribose 1-phosphate	7.781e-05	0.0005786	1.9493	0.7928	yes	down
4-Glutathionyl cyclophosphamide	7.89e-05	0.0005843	1.9755	0.764	yes	down
L-trans-5-Hydroxy-2-piperidinecarboxylic acid	5.686e-05	0.0005918	2.3607	1.305	yes	up
3-Hydroxyisovalerylcarnitine	5.685e-05	0.0005918	1.8234	1.1688	yes	up
2-Acetyl-3-ethylpyrazine	5.827e-05	0.0006029	1.2258	0.9317	yes	down
DTMP	8.383e-05	0.0006109	1.5585	0.8826	yes	down
Vanillylamine	8.727e-05	0.0006292	1.2018	1.116	yes	up
Taurine	9.573e-05	0.0006785	1.8991	0.6358	yes	down
8-Hydroxy-2-methoxy-6-methyl-1,4-naphthoquinone	6.979e-05	0.0006966	2.8291	0.6239	yes	down
N-Acetylgalactosamine	0.0001043	0.0007287	1.1298	1.0763	yes	up
6-[2-(6-hydroxy-2H-1,3-benzodioxol-5-yl)ethyl]-4-methoxy-5,6-dihydro-2H-pyran-2-one	0.00011	0.0007631	1.6287	0.842	yes	down
3,5,7-trihydroxy-2-(3-hydroxyphenyl)-4H-chromen-4-one	0.0001113	0.0007688	2.2952	0.6626	yes	down
Tetradecanedioic acid	0.0001161	0.0007938	1.401	1.0888	yes	up
Hydroxynalidixic acid	0.0001169	0.0007985	2.1534	0.7376	yes	down
4'-Hydroxy-5,7-dimethoxyflavan	8.49e-05	0.0008159	1.0678	0.9577	yes	down
Tauroursodeoxycholic acid	0.0001307	0.0008655	1.2506	1.131	yes	up
Adenosine 3'-monophosphate	9.489e-05	0.0008895	2.2145	0.8052	yes	down
D-Ribose 5-phosphate	0.0001352	0.0008917	1.9469	0.7922	yes	down
1,2,3,4,5,6-Hexahydro-5-(1-hydroxyethylidene)-7H-cyclopenta[b]pyridin-7-one	0.0001354	0.0008917	1.2494	0.8969	yes	down
11-bromo-undecanoic acid	9.547e-05	0.0008921	1.0881	1.0568	yes	up
6-[(E)-2-(3,4-dihydroxyphenyl)ethenyl]-4-methoxy-2H-pyran-2-one	0.0001381	0.000907	1.1824	0.9151	yes	down
Glycylproline	0.000101	0.0009349	1.6443	0.8913	yes	down
4-p-Coumaroyl-1,5-quinolactone	0.0001088	0.0009999	2.5764	0.5848	yes	down
1-[2-(2H-1,3-benzodioxol-5-yl)-1-benzofuran-5-yl]propane-1,3-diol	0.0001671	0.00106	1.2648	0.9061	yes	down
2-amino-6-hydroxyhexanoic acid	0.0001168	0.00106	1.0316	1.0523	yes	up
Acetyl-DL-Valine	0.0001176	0.001063	1.3634	1.093	yes	up
PE(16:1/0:0)	0.0001714	0.001076	1.0412	1.0651	yes	up
5,6-dihydroxy-2-(4-hydroxy-3-methoxyphenyl)-7-methoxy-4H-chromen-4-one	0.0001238	0.001104	1.9956	0.804	yes	down
Octadecanamide	0.0001251	0.001114	1.7628	0.8163	yes	down
Guanidylic acid (guanosine monophosphate)	0.0001938	0.001193	1.9273	0.7917	yes	down
3-O-Methyl-L-DOPA	0.0002123	0.001285	1.2825	1.104	yes	up
Histidinyl-Gamma-glutamate	0.0002192	0.001316	1.3117	1.1108	yes	up
5-Hydroxyindoleacetic acid	0.0001528	0.001316	1.1874	0.9405	yes	down
L-beta-aspartyl-L-threonine	0.0001537	0.001318	1.1063	0.9344	yes	down
Gamma-Glutamyl-S-methylcysteine sulfoxide	0.0002355	0.001387	1.0341	0.9386	yes	down
6-Hydroxykynurenic acid	0.0001723	0.001437	1.0444	0.9481	yes	down
Rofficerone	0.0001835	0.001512	1.394	1.0963	yes	up
L-Norleucine	0.000191	0.001553	1.8426	1.1652	yes	up
Uridine monophosphate (UMP)	0.0002685	0.001553	1.5907	0.8768	yes	down
N-Acetylneuraminic Acid	0.0002685	0.001553	1.3476	0.8932	yes	down
Harmalol	0.0001993	0.001602	1.5205	1.1397	yes	up
2-Hydroxyfelbamate	0.0002108	0.001682	1.6722	0.8577	yes	down
Edulitine	0.0002176	0.001728	1.069	0.94	yes	down
L-Glutamine	0.0002309	0.001811	1.1846	0.9225	yes	down
(3beta,4alpha,5alpha)-4-Methyl-8(14)-cholesten-3-ol	0.0002375	0.001848	2.1161	1.2999	yes	up
5-hydroxypropafenone	0.0003344	0.001864	2.2408	0.6878	yes	down
5'-CMP	0.0003456	0.001916	1.6368	0.8475	yes	down
Cis-4-Hydroxycyclohexylacetic acid	0.0002563	0.001953	1.4211	1.1078	yes	up
Seryltryptophan	0.0002815	0.0021	1.0172	0.9458	yes	down
2',3' cyclic CMP	0.0003963	0.002143	1.3737	0.8952	yes	down
2,6-Piperidinedicarboxylic acid	0.0002895	0.002146	1.3577	1.0943	yes	up
4-Aminophenylalanine	0.0002904	0.002149	1.1998	1.0796	yes	up
N2-Acetyl-L-aminoadipate	0.0003036	0.002227	1.254	1.0716	yes	up
Bassic acid	0.00042	0.002252	1.7365	1.2602	yes	up
Hydroxyvalerylglycine	0.0003161	0.002298	1.4893	1.1082	yes	up
3,4,5-trihydroxy-6-{[(2E)-3-phenylprop-2-enoyl]oxy}oxane-2-carboxylic acid	0.0004418	0.00235	1.482	0.8537	yes	down
(+)-cis-5,6-Dihydro-5-hydroxy-4-methoxy-6-(2-phenylethyl)-2H-pyran-2-one	0.0004713	0.002484	1.6326	0.8212	yes	down
(+/-)-2-(2-Furanyl)pyrrolidine	0.0005209	0.002691	1.2813	1.1527	yes	up
5-(2'-Carboxyethyl)-4,6-Dihydroxypicolinate	0.0004026	0.002775	1.3117	1.1025	yes	up
Hoslundal	0.0004371	0.002975	1.0157	0.9511	yes	down
2-Methoxyacetaminophen sulfate	0.0005991	0.003004	1.2243	1.114	yes	up
Molybdopterin precursor Z	0.0006135	0.00306	1.4254	0.8853	yes	down
5-(3',4'-Dihydroxyphenyl)-gamma-valerolactone	0.0006332	0.003136	1.2841	1.1393	yes	up
(2R,2'S)-Isobuteine	0.0006569	0.003225	1.716	1.3451	yes	up
Koparin	0.0006701	0.003276	1.3696	0.872	yes	down
N-Carboxyethyl-gamma-aminobutyric acid	0.0004984	0.003303	1.3766	1.0934	yes	up
Blepharin	0.0006915	0.003352	1.0097	1.0863	yes	up
Ginsenoside B2	0.0005463	0.003551	2.2907	0.6659	yes	down
L-cis-Cyclo(aspartylphenylalanyl)	0.0007428	0.003573	1.2282	1.1209	yes	up
(3beta,5alpha,9alpha,22E,24R)-3,5,9-Trihydroxy-23-methylergosta-7,22-dien-6-one	0.0007615	0.003641	1.3163	1.1452	yes	up
Norsalsolinol	0.0007714	0.003676	1.6182	0.8324	yes	down
4',5,8-Trihydroxyflavanone	0.0007715	0.003676	1.3271	0.8955	yes	down
Genipin	0.0007834	0.003727	1.0634	0.9234	yes	down
Coumestrol	0.0008157	0.003847	1.3126	1.1383	yes	up
3-[3,4-dihydroxy-2-(8-hydroxy-3,7-dimethylocta-2,6-dien-1-yl)phenyl]-1-(2,4-dihydroxyphenyl)propan-1-one	0.0008196	0.003856	1.2089	0.9024	yes	down
Uridine 2',3'-cyclic phosphate	0.0009283	0.004259	1.5375	1.2423	yes	up
5-hydroxy-3-(4-hydroxy-3-methoxyphenyl)-7-methoxy-8-methyl-3,4-dihydro-2H-1-benzopyran-4-one	0.0009355	0.004283	1.6299	0.8425	yes	down
N-Hydroxy-4-acetylaminobiphenyl	0.0007009	0.00434	1.1084	0.9348	yes	down
Ganoderenic acid E	0.00071	0.004384	1.237	1.0727	yes	up
Erythro-6,8-Tricosanediol	0.000787	0.004785	1.6531	0.858	yes	down
Taurocholic acid	0.001202	0.005263	1.4853	1.213	yes	up
15d PGD2	0.001201	0.005263	1.3628	1.1619	yes	up
5-Isopropyl-2-(2-methylpropyl)-2-cyclohexen-1-one	0.0009058	0.005341	1.2875	1.082	yes	up
Prolylhydroxyproline	0.0009965	0.005733	1.3405	1.1071	yes	up
4-Hydroxycyclohexylcarboxylic acid	0.001345	0.005779	1.1539	1.105	yes	up
Spermidine	0.001024	0.005853	1.5362	1.1232	yes	up
1,11-Undecanedicarboxylic acid	0.001442	0.006116	1.0929	1.0724	yes	up
3-Hydroxytetradecanedioic acid	0.00146	0.006178	1.2979	1.1189	yes	up
Prostaglandin D2 methyl ester	0.001484	0.006264	1.2833	0.9018	yes	down
Trp Gly Asp	0.00112	0.006281	1.463	1.1501	yes	up
3,5,7-trihydroxy-2-(3-hydroxyphenyl)-6-methoxy-3,4-dihydro-2H-1-benzopyran-4-one	0.001127	0.006301	1.6109	1.183	yes	up
Pelargonidin	0.001554	0.006495	1.227	1.1236	yes	up
Beta-Citryl-L-glutamic acid	0.001182	0.006545	1.5295	0.8251	yes	down
N-Monodesmethyl-rizatriptan	0.001603	0.006655	1.6907	1.4018	yes	up
Barbituric acid	0.001233	0.006745	1.6507	0.7727	yes	down
Withangulatin A	0.001303	0.007071	1.3846	1.1013	yes	up
7-Oxo-11-dodecenoic acid	0.001387	0.007418	1.2399	0.9169	yes	down
Alanyl-Phenylalanine	0.001478	0.007787	1.2348	0.8929	yes	down
Dolichol phosphate	0.001546	0.008063	1.1264	1.0696	yes	up
LysoPC(22:5(4Z,7Z,10Z,13Z,16Z))	0.002126	0.008418	1.0903	1.0953	yes	up
ANHYDROBRAZILIC ACID	0.001633	0.008425	1.3089	1.1098	yes	up
1,2,3,4-tetrahydro-2,5,8-trimethyl naphthalene	0.001657	0.008523	1.0342	1.0513	yes	up
Asperagenin	0.002174	0.008554	1.1025	1.0809	yes	up
CMPF	0.002184	0.00859	1.0021	1.0771	yes	up
(Z)-Resveratrol 4'-glucoside	0.002244	0.008774	1.3245	0.8913	yes	down
[(3-methylbut-2-en-1-yl)oxy]sulfonic acid	0.002358	0.009139	1.3482	1.1561	yes	up
19-Hydroxy-8-O-methyltetrangulol	0.001817	0.00914	1.166	0.9355	yes	down
Valechlorin	0.002508	0.009634	1.9184	0.7421	yes	down
Beta-Tyrosine	0.001997	0.009854	1.0001	0.9533	yes	down
D-Glucaro-1,4-lactone	0.002104	0.01028	1.1378	0.9143	yes	down
N-Acetyl-L-glutamate 5-semialdehyde	0.002733	0.01036	2.1268	0.609	yes	down
8,11-eicosadiynoic acid	0.003127	0.01152	1.528	0.6877	yes	down
Nuttalline	0.002488	0.0117	1.5842	0.8615	yes	down
Gamma-Glutamyl-S-methylcysteinyl-beta-alanine	0.002554	0.01192	2.6035	0.2103	yes	down
3,4,5-trihydroxy-6-{[5-(4-methoxyphenyl)-2-methyl-3-oxopent-4-en-2-yl]oxy}oxane-2-carboxylic acid	0.003274	0.01192	1.7164	0.8033	yes	down
P-Tolyl Sulfate	0.00331	0.01199	1.0813	0.9037	yes	down
Spermine	0.002628	0.01218	1.9797	1.2787	yes	up
Indole-3-carboxilic acid-O-sulphate	0.003534	0.01261	1.0851	0.8838	yes	down
5beta-CHOLANIC ACID-3alpha, 12alpha-DIOL N-(2-SULPHOETHYL)-AMIDE	0.002832	0.01288	1.0663	1.084	yes	up
Lycoperdic acid	0.003951	0.01377	1.3269	1.1544	yes	up
Homoanserine	0.00409	0.01419	1.6741	1.4922	yes	up
Melleolide	0.00411	0.01423	1.2066	0.901	yes	down
5,7-dihydroxy-2-(3-hydroxy-4-methoxyphenyl)-6,8-dimethoxy-3,4-dihydro-2H-1-benzopyran-4-one	0.004405	0.01508	1.6987	0.8267	yes	down
N,N'-diacetylchitobiose	0.004433	0.01515	1.2417	1.1439	yes	up
D-erythro-Sphingosine C-17	0.00349	0.01518	1.4515	0.8889	yes	down
3,4,5-trihydroxy-6-(3-hydroxybenzoyloxy)oxane-2-carboxylic acid	0.004596	0.0156	1.2021	1.1416	yes	up
Tryptophyl-Threonine	0.003607	0.01561	1.363	1.132	yes	up
8beta-Angeloyloxy-15-hydroxy-1alpha,10R-dimethoxy-3-oxo-11(13)-germacren-12,6alpha-olide	0.004663	0.0158	1.7174	0.7908	yes	down
3',4',5-Trihydroxy-3,7-dimethoxyflavone 5-glucoside	0.004722	0.01597	1.9228	0.5889	yes	down
LysoPE(0:0/18:4(6Z,9Z,12Z,15Z))	0.004099	0.0172	1.9677	0.7602	yes	down
3-[3,5-dihydroxy-4-(sulfooxy)phenyl]prop-2-enoic acid	0.005207	0.01731	1.6713	0.7228	yes	down
{[3-(2-hydroxy-4-methoxyphenyl)prop-2-en-1-yl]oxy}sulfonic acid	0.00611	0.0198	1.2811	1.1693	yes	up
(6-{[5,7-dihydroxy-2-(3-hydroxyphenyl)-5H-chromen-3-yl]oxy}-4,5-dihydroxyoxan-3-yl)oxidanesulfonic acid	0.006448	0.02063	1.3705	1.1914	yes	up
3,4,5-trihydroxy-6-{[3-(4-hydroxy-3-methoxyphenyl)propanoyl]oxy}oxane-2-carboxylic acid	0.006543	0.02088	1.6032	0.6976	yes	down
Spirotaccagenin	0.005344	0.02113	1.3419	1.191	yes	up
Indoleacrylic acid	0.005403	0.02131	1.1468	1.0841	yes	up
2-Formaminobenzoylacetate	0.005923	0.0229	1.1117	0.9424	yes	down
Lucidenolactone	0.005954	0.02298	1.1307	0.9052	yes	down
4,8,14-trihydroxy-17-methoxy-2-oxatricyclo[13.2.2.1?,?]icosa-1(17),3,5,7(20),15,18-hexaen-10-one	0.007594	0.02354	1.6707	0.7301	yes	down
Sonchifolin	0.007599	0.02355	1.2968	0.8766	yes	down
13,14-Dihydro-15-keto-PGE2	0.007744	0.02391	1.0074	0.9403	yes	down
N-Ethyl-N-Methylcathinone	0.006284	0.02395	1.1144	0.923	yes	down
5,7-dihydroxy-2-(1-hydroxy-3,5-dimethoxy-4-oxocyclohex-2-en-1-yl)-4H-chromen-4-one	0.007859	0.02423	1.3409	0.8738	yes	down
C16 Sphingosine	0.006488	0.02456	1.2006	0.9105	yes	down
Gly Asp Asp Lys	0.006503	0.02459	1.0528	1.0631	yes	up
Alpha-D-Galacturonic acid	0.008334	0.02546	1.1357	0.8459	yes	down
Repaglinide aromatic amine	0.008562	0.02601	1.7625	0.7516	yes	down
N-Formylmethionine	0.008646	0.02621	1.2744	0.8479	yes	down
Dodecanoylcarnitine	0.008794	0.0266	1.2437	0.8761	yes	down
Asteltoxin	0.008864	0.02678	1.5044	0.8442	yes	down
10-Hydroxycarbazepine	0.008934	0.02696	1.6868	1.3524	yes	up
4-(2-Amino-3-hydroxyphenyl)-2,4-dioxobutanoic acid	0.008937	0.02696	1.1524	0.9022	yes	down
2-hydroxy-3-[4-hydroxy-3-(4-hydroxy-3-methylbut-2-en-1-yl)phenyl]propanoic acid	0.009278	0.02782	1.5308	1.2272	yes	up
Ser Ser Glu His	0.007614	0.02785	1.8175	0.7797	yes	down
L-4-Hydroxyglutamate semialdehyde	0.007708	0.02811	1.2873	0.8991	yes	down
[(oxolan-2-yl)methoxy]sulfonic acid	0.00944	0.02824	1.8157	0.4612	yes	down
O-Methylcorypalline	0.0078	0.02835	1.1211	0.9168	yes	down
ZAPA	0.008095	0.02907	1.5873	0.8113	yes	down
Beta-D-Glucopyranosyl-11-hydroxyjasmonic acid	0.008155	0.02923	1.8588	0.717	yes	down
S-(2-Methylbutanoyl)-dihydrolipoamide	0.00835	0.02976	1.6865	0.8136	yes	down
2,8-Dihydroxyquinoline-beta-D-glucuronide	0.01135	0.03281	1.0193	1.1161	yes	up
Glycyl-Glutamate	0.009611	0.0331	1.8532	1.2539	yes	up
(17alpha,23S)-Epoxy-28,29-dihydroxy-27-norlanost-8-ene-3,24-dione	0.01157	0.03333	1.2514	1.1251	yes	up
Trimethylamine N-oxide	0.009862	0.03377	1.5468	1.3253	yes	up
Serylisoleucine	0.01003	0.03421	1.5533	1.1639	yes	up
Uric acid	0.01037	0.0351	1.097	0.9073	yes	down
Corey PG-Lactone Diol	0.01043	0.03522	1.0954	1.067	yes	up
8-Butanoylneosolaniol	0.01279	0.03625	1.6449	1.3264	yes	up
Pro Val Pro Gln	0.01123	0.03729	1.9759	0.7057	yes	down
Palmitoyl Ethanolamide	0.01139	0.03772	1.1759	0.9236	yes	down
Anserine	0.01149	0.03799	1.7397	2.5156	yes	up
Sinapic acid	0.01359	0.03803	1.5797	0.7058	yes	down
Hericene B	0.01151	0.03804	1.0636	0.9201	yes	down
[(2E)-3-hydroxy-2-(phenylmethylidene)propoxy]sulfonic acid	0.01486	0.0409	1.2227	1.1623	yes	up
Hydroxylated N-acetyl desmethyl frovatriptan	0.01365	0.04331	1.8311	0.7902	yes	down
N-Acetyl desmethyl frovatriptan	0.01601	0.04356	1.5487	0.7668	yes	down
6-[(E)-2-(2H-1,3-benzodioxol-5-yl)ethenyl]-5-hydroxy-4-methoxy-5,6-dihydro-2H-pyran-2-one	0.0163	0.04416	1.2362	0.8362	yes	down
6-[4-(carboxymethyl)-2-hydroxyphenoxy]-3,4,5-trihydroxyoxane-2-carboxylic acid	0.01641	0.04443	1.2748	0.7983	yes	down
2-[(7-hydroxy-1-oxo-1H-isochromen-3-yl)formamido]acetic acid	0.01472	0.04576	1.7255	1.2867	yes	up
6-pentadecyl Salicylic Acid	0.01579	0.04815	1.2376	0.9089	yes	down
Formyl-5-hydroxykynurenamine	0.0159	0.04841	1.885	1.2627	yes	up
Linoleoyl Ethanolamide	0.01626	0.04922	1.0959	0.9333	yes	down
C17 Sphinganine	0.01644	0.04962	1.1352	1.0913	yes	up
Lithocholic acid glycine conjugate	0.01675	0.05023	1.1185	1.1539	no	up
Melledonol	0.01904	0.0504	1.3576	1.1937	no	up
2-(4-Methyl-5-thiazolyl)ethyl octanoate	0.01713	0.05119	1.0019	1.0689	no	up
Ascorbalamic acid	0.02014	0.05268	1.9082	0.5664	no	down
DCMP	0.02041	0.05329	1.0225	0.9126	no	down
Prolyl-Threonine	0.01827	0.05379	1.1667	1.1019	no	up
{[3,4-dihydroxy-5-(hydroxymethyl)-5-{[3,4,5-trihydroxy-6-(hydroxymethyl)oxan-2-yl]oxy}oxolan-2-yl]methoxy}sulfonic acid	0.02089	0.0543	1.3475	1.4	no	up
Thr Asp Arg Glu	0.0185	0.0543	1.0113	1.0963	no	up
Apiin	0.02135	0.05524	1.5894	0.7483	no	down
3-METHYLORSELLINIC ACID	0.02186	0.05634	1.2644	0.8882	no	down
Hesperetin 7-neohesperidoside	0.02309	0.05885	1.8159	0.0789	no	down
Palaudine	0.02602	0.06498	1.3902	1.1974	no	up
3,4,5-trihydroxy-6-[(4-hydroxy-3-methylbut-2-enoyl)oxy]oxane-2-carboxylic acid	0.02342	0.06511	1.6963	0.6551	no	down
4-Methyl-1-phenyl-2-pentanol	0.02717	0.07339	1.0219	0.9307	no	down
3,4,5-trihydroxy-6-{[4-hydroxy-1-(7-methoxy-2-oxo-2H-chromen-8-yl)-3-methylidenebutan-2-yl]oxy}oxane-2-carboxylic acid	0.0303	0.07368	1.1721	1.1576	no	up
4,8,11-trihydroxy-17-methoxy-2-oxatricyclo[13.2.2.1?,?]icosa-1(17),3,5,7(20),15,18-hexaen-10-one	0.03046	0.07394	1.444	0.7584	no	down
Gly Pro Phe	0.02869	0.07641	1.41	0.8518	no	down
5-(3',5'-Dihydroxyphenyl)-gamma-valerolactone-O-sulphate-O-methyl	0.02889	0.07682	1.5911	0.7549	no	down
Tryptophyl-Proline	0.03243	0.07783	1.0535	0.8915	no	down
Methionine sulfoxide	0.03054	0.08019	1.0183	1.0907	no	up
Diphenhydramine N-glucuronide	0.03598	0.08324	1.1637	0.9037	no	down
4-hydroxy-5-(4-hydroxy-3-methoxyphenyl)pentanoic acid	0.03536	0.08324	1.1102	1.099	no	up
2-(2,4-dihydroxyphenyl)-5,7-dihydroxy-6-(4-hydroxy-3-methylbut-2-en-1-yl)-4H-chromen-4-one	0.03537	0.08339	1.5419	0.6675	no	down
2-allyl-5-methyldecahydroquinolin-6-ol	0.04262	0.09335	1.7653	1.3723	no	up
2-Hydroxyacetaminophen sulfate	0.04151	0.09536	1.1258	1.2108	no	up
6-(4-ethyl-2-hydroxyphenoxy)-3,4,5-trihydroxyoxane-2-carboxylic acid	0.04364	0.0991	1.2298	1.2244	no	up
Gibberellin A86	0.04449	0.1007	1.4228	0.7401	no	down
Gly Arg Thr Lys	0.04961	0.1056	1.0174	0.9263	no	down
Phosphoenol pyruvate	0.04737	0.1061	1.2478	2.0697	no	up
Testosterone glucuronide	0.0485	0.1075	1.5325	0.401	no	down
3'-Sialyllactose	0.04829	0.1075	1.3009	0.7546	no	down
3a,7a-Dihydroxy-5b-cholestan-26-al	0.04994	0.1075	1.0259	1.1119	no	up
Data were analyzed by Student's t-test, and only metabolites with P < 0.05 were shown.
VIP: variable important for the projection; FC: fold change of POSP_H vs. PREP_H; POSP_H: postpartum dairy cows with high energy-corrected milk; PREP_H: prepartum dairy cows with high energy-corrected milk.

## Sheet: Table S6
Table S6 371 differential metabolites in the rumen between POSP_L and PREP_L group(n = 7 per group)
Metabolite	P value	q value	VIP	FC(POSP_L/PREP_L)	Significant	Regulate
N-acetyl-S-(3-oxo-3-carboxy-n-propyl)cysteine	1.40588e-11	6.84661e-09	2.544	0.6945	yes	down
(+/-)-2-Hydroxy-4-(methylthio)butanoic acid	4.49636e-11	1.09486e-08	3.6328	0.6356	yes	down
(25R)-3beta,4beta-dihydroxycholest-5-en-26-oate(1-)	3.03395e-10	4.92512e-08	3.4006	2.0808	yes	up
2-Ethoxy-1-methyl-4-(1-methylethyl)benzene	1.85512e-09	2.25861e-07	2.3921	1.2554	yes	up
1-Ipomeanol	2.83624e-09	2.7625e-07	1.8209	1.1637	yes	up
Diosmin	5.14673e-09	4.17743e-07	3.7139	0.5978	yes	down
Hydroxyprolyl-Alanine	7.64738e-09	5.32039e-07	2.3706	0.8322	yes	down
Cyclopassifloic acid D	2.59567e-08	1.58011e-06	3.8967	3.1909	yes	up
5-(2-Methylpropyl)tetrahydro-2-oxo-3-furancarboxylic acid	4.16301e-08	2.21206e-06	1.8099	1.1504	yes	up
Corchorifatty acid F	4.54222e-08	2.21206e-06	1.9495	0.8737	yes	down
Leonuriside A	7.83482e-08	3.46869e-06	2.0699	1.2534	yes	up
Methylimidazole acetaldehyde	1.06829e-07	4.33547e-06	2.5004	0.7918	yes	down
Vanilloloside	1.3454e-07	5.04008e-06	1.9415	1.2082	yes	up
25-Hydroxyvitamin D2	1.96469e-07	6.40316e-06	3.5509	2.0939	yes	up
Ercalcitriol	2.14466e-07	6.40316e-06	4.383	8.1025	yes	up
Octadecenoylcarnitine	2.36667e-07	6.40316e-06	3.6189	1.9418	yes	up
Gibberellin A55	2.27832e-07	6.40316e-06	1.7849	1.1532	yes	up
Endalin	2.2415e-07	6.40316e-06	2.0131	1.1874	yes	up
BUDDLEOFLAVONOLOSIDE	2.88551e-07	7.39602e-06	4.094	0.4562	yes	down
22-Angeloylbarringtogenol C	4.03009e-07	9.81327e-06	3.5123	2.0618	yes	up
8-Oxoguanine	8.48502e-07	1.96772e-05	1.8742	1.1828	yes	up
Tetrahydrothiophene sulfoxide	9.37313e-07	2.06107e-05	3.975	0.4704	yes	down
P-Salicylic acid	9.73399e-07	2.06107e-05	2.1157	1.1683	yes	up
2,3-Dihydroxybenzoic acid	1.11972e-06	2.13294e-05	1.7674	1.1171	yes	up
Homocitrulline	1.0752e-06	2.13294e-05	1.7506	1.1292	yes	up
N1-Methyl-2-pyridone-5-carboxamide	1.13874e-06	2.13294e-05	1.7225	0.874	yes	down
D-Pipecolic acid	1.20385e-06	2.17138e-05	2.3905	1.1807	yes	up
Hydroxyisovaleroyl carnitine	1.60167e-06	2.78577e-05	1.9329	1.1557	yes	up
Cyclocalopin C1	2.03622e-06	3.30546e-05	1.9584	0.7954	yes	down
3-(3-Indolyl)-2-oxopropanoic acid	1.9744e-06	3.30546e-05	2.0026	1.1542	yes	up
Umbelliferone	2.44865e-06	3.72654e-05	1.4812	0.8816	yes	down
Nicotinamide riboside	2.43896e-06	3.72654e-05	1.3997	1.0984	yes	up
4-hydroxy-5-(2,4,5-trihydroxyphenyl)pentanoic acid	2.81585e-06	4.1222e-05	1.7628	1.1672	yes	up
(S)-5-Amino-3-oxohexanoate	2.87792e-06	4.1222e-05	1.271	1.0561	yes	up
(3beta,17alpha,23S)-17,23-Epoxy-3,28,29-trihydroxy-27-norlanost-8-en-24-one	3.298e-06	4.58894e-05	3.7352	2.1931	yes	up
3-Methyl-2-cyclohexen-1-one	3.60933e-06	4.88262e-05	1.6115	0.9092	yes	down
Gamma-Tocotrienol	4.06313e-06	5.20722e-05	3.1979	1.5876	yes	up
Sylvopinol	4.01382e-06	5.20722e-05	1.4842	0.9276	yes	down
Taurine	4.8323e-06	6.03417e-05	2.2455	0.6097	yes	down
Soyasaponin I	6.42071e-06	7.64825e-05	2.9468	1.6185	yes	up
Saponin G	6.58185e-06	7.64825e-05	2.6697	1.4881	yes	up
Methyl (3b,11x)-3-Hydroxy-8-oxo-6-eremophilen-12-oate	6.59603e-06	7.64825e-05	2.2388	0.8082	yes	down
8-Hydroxy-4(6)-lactarene-5,14-diol	7.58282e-06	8.14562e-05	1.98	1.2316	yes	up
(3beta,4alpha,5alpha)-4-Methyl-8(14)-cholesten-3-ol	7.22782e-06	8.14562e-05	3.2933	1.5999	yes	up
(5-hydroxy-7-methoxy-2,2-dimethyl-3,4-dihydro-2H-1-benzopyran-4-yl)oxidanesulfonic acid	7.86128e-06	8.14562e-05	1.8497	1.2071	yes	up
N-formylanthranilic acid	7.7133e-06	8.14562e-05	1.2512	1.0916	yes	up
8,12-iso-iPF2alpha-VI-d11	7.63321e-06	8.14562e-05	3.6253	0.4783	yes	down
DOPA sulfate	9.3028e-06	9.43847e-05	2.7985	0.5508	yes	down
5,7-dihydroxy-2-phenyl-8-(3,4,5-trihydroxyoxan-2-yl)-4H-chromen-4-one	1.26772e-05	0.000125995	2.6216	0.7837	yes	down
5-Hydroxyindoleacetic acid	1.31643e-05	0.00012822	1.5153	0.9296	yes	down
N-Desmethyltolmetin	1.34802e-05	0.000128723	1.0892	0.9545	yes	down
Delta-Hexalactone	1.47814e-05	0.000135821	1.6291	0.8992	yes	down
2-Hydroxyacorenone	1.46358e-05	0.000135821	1.6527	1.1577	yes	up
Tauroursodeoxycholic acid	1.58619e-05	0.000143051	1.656	1.1951	yes	up
Jasmolone	1.86171e-05	0.000164846	1.1718	1.0653	yes	up
2-Hydroxyfelbamate	2.14764e-05	0.000186768	2.2104	0.8299	yes	down
Porphobilinogen	2.3014e-05	0.000196628	1.2659	0.9476	yes	down
Gly Gly Pro	2.53087e-05	0.000212506	1.6491	1.103	yes	up
4-Isopentylphenol	3.06191e-05	0.000252737	1.1577	0.9566	yes	down
1alpha,25-dihydroxy-11alpha-vinylvitamin D3	3.19825e-05	0.000259591	2.9921	1.4347	yes	up
Deoxyadenosine monophosphate	3.35955e-05	0.000267373	2.4172	0.7202	yes	down
(R)-3-hydroxybutyrylcarnitine	3.40393e-05	0.000267373	1.7135	1.1107	yes	up
Pfaffic acid	3.63429e-05	0.000280937	3.3736	1.5853	yes	up
Cynaratriol	3.72984e-05	0.000283818	1.4971	1.1204	yes	up
Alpha-Hydroxymetoprolol	4.16771e-05	0.000312258	1.5311	1.0875	yes	up
4,7-Megastigmadien-9-ol	4.38831e-05	0.000323804	3.466	1.6858	yes	up
Rofficerone	4.75859e-05	0.000345885	1.8665	1.1306	yes	up
Tetradecanedioic acid	5.31761e-05	0.000380835	1.415	1.0787	yes	up
Combrestatin A4	5.56719e-05	0.000392931	1.2443	0.9559	yes	down
13'-Hydroxy-gamma-tocotrienol	7.43922e-05	0.000496288	2.3666	1.2827	yes	up
2-amino-6-hydroxyhexanoic acid	7.32047e-05	0.000496288	1.4787	1.0798	yes	up
L-trans-5-Hydroxy-2-piperidinecarboxylic acid	7.42797e-05	0.000496288	2.2738	1.2379	yes	up
N-Acetylglutamine	7.37517e-05	0.000496288	1.0108	0.9611	yes	down
Taurocholic acid	7.61808e-05	0.000501352	1.5278	1.1778	yes	up
Osmaronin	7.80283e-05	0.000506664	1.3065	1.0951	yes	up
Pro Arg	8.73145e-05	0.000556846	1.7682	1.1299	yes	up
Ganoderenic acid E	8.80434e-05	0.000556846	1.7335	1.103	yes	up
15d PGD2	9.03415e-05	0.000564055	2.0837	1.2866	yes	up
Polyethylene, oxidized	9.59211e-05	0.00059059	1.0885	1.0458	yes	up
2-Formaminobenzoylacetate	9.70168e-05	0.00059059	1.4799	0.9379	yes	down
15-Octadecene-9,11,13-triynoic acid	9.92264e-05	0.000596584	1.2104	0.951	yes	down
1-Methoxypyrene-6,7-oxide	0.000105261	0.000620279	1.5491	0.9209	yes	down
8-Hydroxy-deoxyguanosine	0.000105715	0.000620279	1.4228	1.1809	yes	up
2-Methylbutyroylcarnitine	0.000109687	0.000635924	1.8052	1.1463	yes	up
Liquiritigenin 4'-[3-acetylapiosyl-(1->2)-glucoside]	0.000114308	0.000647304	2.433	0.7139	yes	down
3-Amino-L-Tyrosine	0.000114299	0.000647304	1.3484	0.9308	yes	down
5-Hydroxyindol-2-carboxylic acid	0.000123595	0.000691851	2.3614	0.8025	yes	down
N-Acetylornithine	0.000128901	0.000712617	1.776	0.8859	yes	down
Acetyl-DL-Valine	0.000130232	0.000712617	1.6618	1.1117	yes	up
Bassic acid	0.000133471	0.000715475	2.3853	1.4694	yes	up
Tyrosyl-Asparagine	0.000133693	0.000715475	1.2094	0.9309	yes	down
(5S,6S)-6-Amino-5-hydroxycyclohexane-1,3-diene-1-carboxyate	0.000135966	0.000719735	1.4567	1.0829	yes	up
N2-Acetyl-L-aminoadipate	0.000139061	0.000728199	1.5426	1.0839	yes	up
DTMP	0.000151476	0.000784772	1.7513	0.8696	yes	down
Dopamine quinone	0.000155344	0.00079634	2.3967	0.7195	yes	down
5-Hydroxy-L-tryptophan	0.000159145	0.000799006	1.4393	1.1241	yes	up
Glycylproline	0.000162226	0.000806166	1.7812	0.8886	yes	down
2-(3,5-dimethoxyphenyl)-4H-chromen-4-one	0.000168462	0.0008285	1.4115	0.9323	yes	down
2-Hydroxy-imipramine glucuronide	0.000170123	0.0008285	2.8716	0.6639	yes	down
Acacetin	0.000176268	0.000849925	3.2863	0.3785	yes	down
Equol	0.000192158	0.000917462	1.0893	0.9427	yes	down
Gln Ser Val Tyr	0.000203445	0.000961918	2.5881	0.8058	yes	down
(2R,2'S)-Isobuteine	0.00021522	0.000998209	2.687	1.6151	yes	up
Alpha-(Methylenecyclopropyl)glycine	0.000214207	0.000998209	1.4837	1.0795	yes	up
Dopaquinone	0.000221728	0.00100917	2.5269	0.7248	yes	down
L-2-Amino-4-methylenepentanedioic acid	0.000221402	0.00100917	1.0654	1.0609	yes	up
Alpha-CEHC	0.000238644	0.00107611	1.6511	0.7975	yes	down
Trans-Piceid	0.000241083	0.00107713	1.9035	0.8857	yes	down
Diosmetin	0.000252835	0.00111937	2.7251	0.7222	yes	down
3-hydroxy-6-methyl-2H-chromen-2-one	0.00026523	0.00116367	1.3841	1.0789	yes	up
Indoxyl	0.000269746	0.00117291	1.1953	0.9339	yes	down
L-Citronellol glucoside	0.000281577	0.00121352	1.0525	1.0505	yes	up
Byssochlamic acid	0.000311934	0.00133256	1.1252	0.9402	yes	down
MG(0:0/24:6(6Z,9Z,12Z,15Z,18Z,21Z)/0:0)	0.00031532	0.00133531	2.5637	1.2798	yes	up
7-Hydroxy-3,4',8-trimethoxyflavone	0.000361753	0.0015009	1.4044	0.9384	yes	down
L-2-Amino-3-methylenehexanoic acid	0.000363667	0.0015009	2.3984	1.1962	yes	up
Hydroxypelenolide	0.000367797	0.00150518	1.1997	1.0427	yes	up
Tyrosyl-Lysine	0.000388323	0.00157595	2.2117	0.8265	yes	down
1-[2-(4-Hydroxyphenyl)-1-benzofuran-3-yl]ethanone	0.000392036	0.00157786	1.4582	0.9116	yes	down
Bicine	0.000395882	0.00158028	1.009	1.0477	yes	up
Cysteinyl-Valine	0.000404823	0.00160284	1.3118	1.0634	yes	up
Uridine monophosphate (UMP)	0.000411549	0.00161632	1.6888	0.8818	yes	down
Zedoarol	0.000442297	0.00172319	2.8488	0.6914	yes	down
N-Monodesmethyl-rizatriptan	0.000447807	0.00173081	2.0948	1.5677	yes	up
(+/-)-2-(2-Furanyl)pyrrolidine	0.000463344	0.00177676	1.4785	1.1859	yes	up
Coumestrol	0.000474761	0.00179605	1.77	1.1883	yes	up
MG(i-12:0/0:0/0:0)	0.000475749	0.00179605	1.2375	1.084	yes	up
(2S,4S,6S)-2-[2-(4-Hydroxy-3-meyhoxyphenyl)ethyl]tetrahydro-6-(4,5-dihydroxy-3-methoxyphenyl)-2H-pyran-4-yl 4-acetate	0.00049074	0.00181199	2.059	0.862	yes	down
PE(12:0/0:0)	0.00049051	0.00181199	1.6057	1.147	yes	up
Guanidylic acid (guanosine monophosphate)	0.000491136	0.00181199	2.1552	0.7783	yes	down
(17alpha,23S)-Epoxy-28,29-dihydroxy-27-norlanost-8-ene-3,24-dione	0.000502266	0.00183912	1.8776	1.2123	yes	up
Ochratoxin A	0.000514789	0.00187091	1.8683	1.201	yes	up
6-[(E)-2-(3,4-dihydroxyphenyl)ethenyl]-4-methoxy-2H-pyran-2-one	0.000548909	0.00197219	1.5426	0.8795	yes	down
METHACHOLINE	0.000550754	0.00197219	1.5138	1.0735	yes	up
(2E,6E)-1-Hydroxy-2,6,10-farnesatrien-9-one	0.000572416	0.00203479	1.3519	1.0739	yes	up
Ribose 1-phosphate	0.000597506	0.00210859	2.0319	0.7987	yes	down
Pelargonidin	0.000608682	0.00213258	1.4876	1.1507	yes	up
Epoxyoxophorone	0.000666568	0.0023187	1.9891	1.2613	yes	up
N-Acetylgalactosamine	0.000681463	0.00233713	1.2916	1.0872	yes	up
8-Butanoylneosolaniol	0.0006776	0.00233713	2.6386	1.5955	yes	up
Adenosine 3'-monophosphate	0.000686877	0.00233922	2.2594	0.8166	yes	down
Nopalinic acid	0.000696379	0.00235512	1.0744	0.9278	yes	down
Convallamarogenin	0.000711549	0.00238982	2.125	1.2333	yes	up
5,7-dihydroxy-2-(3-methoxyphenyl)-3,4-dihydro-2H-1-benzopyran-4-one	0.000718824	0.00239772	1.2906	0.9113	yes	down
D-Ribose 5-phosphate	0.00073846	0.00242993	1.9824	0.806	yes	down
Beta-Tyrosine	0.000744826	0.00243443	1.13	0.9561	yes	down
L-Norleucine	0.000764764	0.00248293	1.7394	1.1307	yes	up
ETHYLNOREPINEPHRINE	0.000776792	0.00250528	1.0999	1.0514	yes	up
7-Hydroxy-8,3',4'-trimethoxyisoflavone	0.000785656	0.0025172	1.6715	0.8939	yes	down
Aflatoxin B1 dialcohol	0.000798573	0.00254186	1.2778	0.9601	yes	down
Xanthurenic acid	0.000805271	0.00254606	2.6338	0.5685	yes	down
5,8-dihydroxy-3,7-dimethoxy-2-(3-methoxyphenyl)-4H-chromen-4-one	0.000810349	0.00254606	1.2949	0.9438	yes	down
N-Carboxyethyl-gamma-aminobutyric acid	0.000828543	0.00258654	1.4642	1.0872	yes	up
Trp Gly Asp	0.000863318	0.00267794	1.5213	1.1248	yes	up
Isovalerylglutamic acid	0.00090504	0.00278958	1.6284	1.099	yes	up
Acetylpterosin C	0.000911513	0.00279187	1.0136	0.9569	yes	down
LysoPE(18:3(9Z,12Z,15Z)/0:0)	0.000920584	0.00280203	1.1358	0.9359	yes	down
1-Hydroxy-4-methylanthraquinone	0.000929711	0.00281223	1.2014	1.0586	yes	up
Cis-Resveratrol	0.000964937	0.00290077	1.2873	0.924	yes	down
Norchalciporyl propionate	0.000990498	0.00295779	2.6629	2.0666	yes	up
Enokipodin D	0.000996052	0.00295779	1.1703	0.9198	yes	down
3-hydroxypristanic acid	0.001003	0.00296038	1.0891	1.0577	yes	up
Echinatin	0.00101014	0.00296349	1.2624	0.9436	yes	down
7-Methylinosine	0.00101928	0.00297238	1.2107	1.0877	yes	up
Histidinyl-Gamma-glutamate	0.00103225	0.00297459	1.1517	1.0791	yes	up
Capsidiol	0.00102839	0.00297459	1.1192	1.0472	yes	up
5-METHYL-7-METHOXYISOFLAVONE	0.00108625	0.00311178	1.2466	0.951	yes	down
Isobutyrylcarnitine	0.00109718	0.00312472	1.0221	1.0508	yes	up
PE(16:1/0:0)	0.00111445	0.00315545	1.2511	1.0807	yes	up
2',3' cyclic CMP	0.00112664	0.00317153	1.3915	0.9004	yes	down
Molybdopterin precursor Z	0.00113581	0.00317895	1.5975	0.8751	yes	down
N2-Acetyl-L-ornithine	0.00117109	0.00325897	1.3764	1.0779	yes	up
Medicagenic acid	0.0011832	0.00327398	2.1184	1.2468	yes	up
Fluvoxamine acid	0.00122871	0.00338068	1.5935	1.1107	yes	up
ANISINDIONE	0.00126101	0.00345005	1.2682	0.941	yes	down
Glutamylphenylalanine	0.00126958	0.00345403	1.3859	1.1114	yes	up
Melledonol	0.00127664	0.00345403	1.955	1.2545	yes	up
ORTHOTHYMOTINIC ACID	0.00129253	0.00347769	1.2035	0.9437	yes	down
Lapathinol	0.00132674	0.00355012	1.3372	0.9412	yes	down
2,6-Piperidinedicarboxylic acid	0.00138067	0.00367423	1.5145	1.0968	yes	up
Serylisoleucine	0.00141713	0.00375078	2.1397	1.2112	yes	up
(S)-3,4-Dihydroxybutyric acid	0.0014495	0.0038157	1.2474	1.0647	yes	up
3-Hydroxyisovalerylcarnitine	0.00146724	0.00383736	1.5352	1.1131	yes	up
N-hexanoyl-L-Homoserine lactone	0.00147348	0.00383736	1.2691	1.0582	yes	up
Valyl-Proline	0.00157431	0.00407814	1.081	1.0751	yes	up
Idarubicinol aglycone	0.00166097	0.00425732	3.1193	0.6369	yes	down
3,4,5-trihydroxy-6-[4-(4-methyl-3-oxopent-1-en-1-yl)phenoxy]oxane-2-carboxylic acid	0.0016823	0.00428942	1.9631	0.8238	yes	down
(23S)-1alpha,23,25-trihydroxyvitamin D3	0.00169806	0.00430707	2.7297	1.3757	yes	up
4-Glutathionyl cyclophosphamide	0.00171025	0.00431549	1.8706	0.8042	yes	down
Tetraphyllin B	0.00180187	0.00452324	1.6274	0.9097	yes	down
2-(3,4-dihydroxyphenyl)-7,8-dimethoxy-3,4-dihydro-2H-1-benzopyran-4-one	0.00181655	0.00453125	1.4876	0.925	yes	down
Valechlorin	0.00184603	0.00456353	2.0739	0.7407	yes	down
4,7-dioxo-octanoic acid	0.00187826	0.00461975	1.0429	0.9476	yes	down
Austalide L	0.00189978	0.0046492	1.327	0.938	yes	down
Isoleucylproline	0.00196339	0.00478086	1.1786	1.0751	yes	up
2-Acetyl-3-ethylpyrazine	0.00197913	0.00479521	1.3471	0.9248	yes	down
L-Carnitine	0.00208751	0.00503277	1.1185	1.0585	yes	up
Methionine sulfoxide	0.00210438	0.00504843	2.0084	1.2022	yes	up
3-Hydroxy-L-proline	0.00214026	0.00506542	1.1883	1.0901	yes	up
5-Methyl-2(3H)-furanone	0.00213913	0.00506542	1.1048	1.0557	yes	up
Trans-EKODE-(E)-Ib	0.00214266	0.00506542	1.1977	1.0721	yes	up
5'-CMP	0.00219682	0.00516837	1.7651	0.8441	yes	down
3,4,5-trihydroxy-6-{3-hydroxy-5-[(E)-2-(4-hydroxyphenyl)ethenyl]-2-[(1E)-3-methylbut-1-en-1-yl]phenoxy}oxane-2-carboxylic acid	0.00223889	0.00524201	1.5774	0.9025	yes	down
4-(2-Amino-3-hydroxyphenyl)-2,4-dioxobutanoic acid	0.00227238	0.00524479	1.7149	0.8583	yes	down
Crocin 3	0.00226324	0.00524479	1.4287	1.1422	yes	up
Dodecanoylcarnitine	0.0022607	0.00524479	1.4838	0.8531	yes	down
Diglykokoll	0.00231303	0.00531343	1.4316	0.89	yes	down
(2Z)-2-(phenylmethylidene)hept-6-enoic acid	0.00233281	0.00532927	1.0441	0.9473	yes	down
Valinopine	0.00234181	0.00532927	1.3529	1.0796	yes	up
Hydroxynalidixic acid	0.00236465	0.00533141	2.3458	0.7366	yes	down
3-[3,5-dihydroxy-4-(sulfooxy)phenyl]prop-2-enoic acid	0.00235653	0.00533141	1.9696	0.7307	yes	down
Beta-Citryl-L-glutamic acid	0.00244716	0.00549201	1.4832	0.8664	yes	down
N-Succinyl-2-amino-6-ketopimelate	0.00250258	0.00559062	2.1735	0.7054	yes	down
3-Hydroxy-2-methylglutarate	0.00255934	0.00569133	1.4323	1.0932	yes	up
2,5-Dimethylbenzaldehyde	0.00258521	0.00572272	1.032	0.9582	yes	down
Asparaginyl-Alanine	0.00261291	0.00573192	1.278	0.9184	yes	down
{[3,4-dihydroxy-5-(hydroxymethyl)-5-{[3,4,5-trihydroxy-6-(hydroxymethyl)oxan-2-yl]oxy}oxolan-2-yl]methoxy}sulfonic acid	0.00260365	0.00573192	2.1045	1.6623	yes	up
Withangulatin A	0.00272759	0.00595667	1.7482	1.129	yes	up
L-Galacto-2-heptulose	0.00279362	0.00607362	1.0287	1.0747	yes	up
5-(3',5'-Dihydroxyphenyl)-gamma-valerolactone-O-sulphate-O-methyl	0.00282623	0.00609014	2.4239	0.6911	yes	down
N-Ethyl-N-Methylcathinone	0.00282131	0.00609014	1.3336	0.9134	yes	down
5-Nonyltetrahydro-2-oxo-3-furancarboxylic acid	0.00288891	0.00617062	1.0302	1.0558	yes	up
4-Hydroxybutyric acid	0.00287927	0.00617062	1.7938	1.1413	yes	up
6-[2-(6-hydroxy-2H-1,3-benzodioxol-5-yl)ethyl]-4-methoxy-5,6-dihydro-2H-pyran-2-one	0.00297267	0.0062943	1.2556	0.8989	yes	down
3alpha,12alpha-Dihydroxy-5beta-cholest-24-en-26-oic acid	0.00297089	0.0062943	2.1242	1.2293	yes	up
3-Methoxybenzenepropanoic acid	0.00301205	0.00635008	1.0656	0.9327	yes	down
1,11-Undecanedicarboxylic acid	0.00306908	0.00644243	1.1368	1.0654	yes	up
4-hydroxy-5-(4-hydroxy-3-methoxyphenyl)pentanoic acid	0.00317089	0.00662757	1.8959	1.1721	yes	up
Methylnoradrenaline	0.0031847	0.00662798	1.925	1.2387	yes	up
Spermine	0.0032202	0.00667334	2.1535	1.2779	yes	up
6-({2-[(acetyloxy)methyl]-3,5,6-trihydroxyoxan-4-yl}oxy)-3,4,5-trihydroxyoxane-2-carboxylic acid	0.00328014	0.00676877	1.0759	0.9175	yes	down
Lysyl-Proline	0.00344439	0.00707772	1.3567	1.0724	yes	up
Gamma-Glutamyl-beta-aminopropiononitrile	0.003491	0.00714335	1.0276	1.0431	yes	up
Dihydrocumambrin A	0.00356779	0.00725043	1.0413	0.961	yes	down
Uridine 2',3'-cyclic phosphate	0.00359961	0.00725043	1.5606	1.2126	yes	up
(+)-cis-5,6-Dihydro-5-hydroxy-4-methoxy-6-(2-phenylethyl)-2H-pyran-2-one	0.00358906	0.00725043	1.4306	0.8504	yes	down
(3beta,5alpha,9alpha,22E,24R)-3,5,9-Trihydroxy-23-methylergosta-7,22-dien-6-one	0.00362791	0.00727076	1.621	1.2136	yes	up
Blepharin	0.00372802	0.00744076	1.0322	1.0864	yes	up
Asparaginyl-Arginine	0.00378936	0.00753231	1.0875	1.0592	yes	up
8,11-eicosadiynoic acid	0.00383585	0.00759374	1.8075	0.6758	yes	down
Lucidenolactone	0.00390714	0.00770355	1.4098	0.8955	yes	down
6-[4-(2-carboxy-2-oxoethyl)phenoxy]-3,4,5-trihydroxyoxane-2-carboxylic acid	0.00397732	0.0078103	1.9035	1.3125	yes	up
5-Hydroxyindoleacetylglycine	0.00412012	0.0079005	1.6537	1.2134	yes	up
8-Deoxy-11,13-dihydroxygrosheimin	0.00405747	0.0079005	1.219	0.9436	yes	down
4',5-Dihydroxy-7-methoxy-6-methylflavone	0.00412059	0.0079005	1.3295	0.9304	yes	down
Edulitine	0.00407493	0.0079005	1.1805	0.9364	yes	down
Lithocholic acid glycine conjugate	0.00409417	0.0079005	1.7577	1.2697	yes	up
7-Oxo-11-dodecenoic acid	0.00414888	0.00792355	1.266	0.9231	yes	down
N'-Formylkynurenine	0.00418504	0.00796138	1.1558	0.8957	yes	down
(2'E,4'Z,7'Z,8E)-Colnelenic acid	0.0042109	0.0079794	1.3825	1.0731	yes	up
Beta-D-Glucosamine	0.0042364	0.00799662	1.1766	1.0524	yes	up
Glycyl-Gamma-glutamate	0.00433325	0.0081165	1.1574	1.0678	yes	up
N,N'-diacetylchitobiose	0.0043314	0.0081165	1.566	1.1894	yes	up
4-Aminophenylalanine	0.00450051	0.00839749	1.1742	1.0708	yes	up
1,2,3,4,5,6-Hexahydro-5-methyl-7H-cyclopenta[b]pyridin-7-one	0.00470135	0.00873877	1.5348	1.1384	yes	up
6-Hydroxykynurenic acid	0.0047839	0.00882485	1.0421	0.9555	yes	down
(Z)-Resveratrol 4'-glucoside	0.00477089	0.00882485	1.5246	0.8793	yes	down
Ser Met	0.00496134	0.00911764	1.1701	0.9454	yes	down
LysoPE(16:0/0:0)	0.00505989	0.00926379	1.3845	1.1318	yes	up
Isoorientin 2''-O-arabinoside	0.0050794	0.00926467	1.5806	0.8308	yes	down
Mevaldate	0.00513665	0.00933413	1.0606	0.9426	yes	down
CAMP	0.00524739	0.00949993	1.2056	0.9147	yes	down
1-(11Z-eicosenoyl)-glycero-3-phosphate	0.00529171	0.00951761	1.2483	1.0865	yes	up
Tetrahydropentoxyline	0.00529625	0.00951761	1.4709	1.1138	yes	up
4',5,8-Trihydroxyflavanone	0.00546403	0.00978302	1.2684	0.916	yes	down
Homoanserine	0.00562464	0.00998039	2.1953	1.8756	yes	up
2-Methylindoline	0.00563575	0.00998039	1.8812	1.6186	yes	up
6-(6-carboxy-2,3,4-trihydroxyphenoxy)-3,4,5-trihydroxyoxane-2-carboxylic acid	0.00562454	0.00998039	1.0533	0.954	yes	down
Asperagenin	0.00593902	0.0104794	1.2906	1.0905	yes	up
Armexifolin	0.00602312	0.0105894	1.0657	0.9415	yes	down
Fisetin	0.00608911	0.0106287	2.6155	0.5195	yes	down
Dihydroxycarteolol M1	0.00608182	0.0106287	1.2109	0.9377	yes	down
(S)-2,3-Dihydro-6-hydroxy-5-(hydroxyacetyl)-2-isopropenylbenzofuran	0.00633091	0.0110113	1.127	1.0621	yes	up
12,13-DHOME	0.00635922	0.0110211	1.0991	1.0419	yes	up
12-Oxo-20-trihydroxy-leukotriene B4	0.00646394	0.0111438	1.1957	1.0896	yes	up
3,5,7-trihydroxy-2-(3-hydroxyphenyl)-6-methoxy-3,4-dihydro-2H-1-benzopyran-4-one	0.00647579	0.0111438	2.1698	1.3051	yes	up
(2Z)-2-[(2-hydroxyphenyl)methylidene]heptanal	0.00663659	0.0113804	1.1586	0.9225	yes	down
Tranylcypromine glucuronide	0.00666124	0.0113825	1.8461	1.1619	yes	up
Allantoin	0.00689702	0.0117033	1.2153	1.1688	yes	up
Daphnin	0.00689092	0.0117033	2.0195	1.312	yes	up
Beta-D-Glucopyranosyl-11-hydroxyjasmonic acid	0.00716137	0.0121097	1.7121	0.8101	yes	down
4-(1-hydroxy-3-phenylprop-2-en-1-yl)-5-methoxy-2,6-dimethylbenzene-1,3-diol	0.00730201	0.0123048	1.1968	0.9338	yes	down
Glycylprolylhydroxyproline	0.00733461	0.0123171	1.1791	1.1029	yes	up
3b,12a-Dihydroxy-5a-cholanoic acid	0.00746213	0.0124771	1.724	1.402	yes	up
(x)-2-Heptanol glucoside	0.00748113	0.0124771	1.1744	0.9258	yes	down
(Z)-6-(2-Methoxyvinyl)-7-methyl-2H-1-benzopyran-2-one	0.00753309	0.0125209	1.1474	0.9286	yes	down
Spirotaccagenin	0.00773826	0.0128181	1.5315	1.183	yes	up
Methylsuccinic acid	0.00783396	0.0129327	1.0915	1.0514	yes	up
DCMP	0.00790304	0.0130026	1.2977	0.9011	yes	down
Nuttalline	0.00793091	0.0130046	1.3529	0.9101	yes	down
8-Hydroxy-2-methoxy-6-methyl-1,4-naphthoquinone	0.00857788	0.0140182	2.2977	0.7539	yes	down
2-(4-Methyl-5-thiazolyl)ethyl octanoate	0.00907582	0.0147823	1.5116	1.1057	yes	up
2-Keto-glutaramic acid	0.00952552	0.0154631	1.2568	1.1409	yes	up
Xi-2,3-Dihydro-3,5-dihydroxy-6-methyl-4H-pyran-4-one	0.00987692	0.0159803	1.7689	0.7775	yes	down
Glu Phe	0.00996305	0.0160662	1.4408	1.1042	yes	up
13,14-Dihydro PGE1	0.0100947	0.0162247	1.2085	1.0597	yes	up
5-(2'-Carboxyethyl)-4,6-Dihydroxypicolinate	0.0102146	0.0163634	1.1325	1.0733	yes	up
Farnesyl acetone	0.0106473	0.0169452	1.3321	1.0775	yes	up
3,4,5-trihydroxy-6-(3-hydroxybenzoyloxy)oxane-2-carboxylic acid	0.0110489	0.0175271	1.4309	1.1791	yes	up
1,2,3,4,5,6-Hexahydro-5-(1-hydroxyethylidene)-7H-cyclopenta[b]pyridin-7-one	0.011517	0.0182104	1.0486	0.9267	yes	down
3a,7a-Dihydroxy-5b-cholestan-26-al	0.0120335	0.0188803	1.3393	1.1366	yes	up
Citrulline	0.0120571	0.0188803	1.0425	1.0755	yes	up
3,4,5-trihydroxy-6-{[(2E)-3-phenylprop-2-enoyl]oxy}oxane-2-carboxylic acid	0.012294	0.0191284	1.3516	0.8859	yes	down
N-ACETYLPROLINE	0.0122794	0.0191284	1.0504	1.0513	yes	up
Indole-3-carboxilic acid-O-sulphate	0.0123716	0.0191703	1.2756	0.8649	yes	down
5beta-CHOLANIC ACID-3alpha, 12alpha-DIOL N-(2-SULPHOETHYL)-AMIDE	0.0123997	0.0191703	1.1958	1.0876	yes	up
Gly Arg Thr Lys	0.0134801	0.0207747	1.3663	0.9022	yes	down
Spermidine	0.0141227	0.0216965	1.572	1.1289	yes	up
5-hydroxy-3-(4-hydroxy-3-methoxyphenyl)-7-methoxy-8-methyl-3,4-dihydro-2H-1-benzopyran-4-one	0.0143173	0.0219262	1.5087	0.8653	yes	down
Ascorbalamic acid	0.0143931	0.0219732	2.129	0.54	yes	down
3b,8b-Dihydroxy-6b-(3-chloro-2-hydroxy-2-methylbutanoyloxy)-7(11)-eremophilen-12,8-olide	0.0146561	0.0223047	1.3794	0.8903	yes	down
Threoninyl-Hydroxyproline	0.0153217	0.0232438	1.0131	0.9383	yes	down
Koparin	0.0155272	0.0234109	1.2604	0.8949	yes	down
Phenethylamine glucuronide	0.0159277	0.0239407	1.3069	1.0934	yes	up
Trigonelline	0.0160957	0.0240447	1.4386	1.1047	yes	up
P-Tolyl Sulfate	0.0160811	0.0240447	1.1181	0.903	yes	down
N-Acetyl-L-alanine	0.0161994	0.0241028	1.1603	0.9208	yes	down
Leptophylloside	0.0162335	0.0241028	1.3269	0.8485	yes	down
{[3-(2-hydroxy-4-methoxyphenyl)prop-2-en-1-yl]oxy}sulfonic acid	0.016387	0.0242568	1.2288	1.142	yes	up
N-lactoyl-Valine	0.016822	0.0248252	1.1282	1.0585	yes	up
L-2,3-Dihydrodipicolinate	0.0169055	0.0248731	1.0023	0.939	yes	down
2-allyl-5-methyldecahydroquinolin-6-ol	0.0178052	0.0261178	2.5876	1.6219	yes	up
4-Hydroxyproline galactoside	0.0179378	0.0262334	1.2862	1.0676	yes	up
Asteltoxin	0.0181579	0.0264757	1.4681	0.8618	yes	down
Phenylacetylglutamine	0.0184717	0.0268529	1.3828	1.1349	yes	up
Acetylcarnitine	0.0194668	0.0281316	1.3755	1.0856	yes	up
N-Ribosylhistidine	0.0201254	0.0289117	1.1831	0.94	yes	down
Isonicotinic acid	0.0200846	0.0289117	1.0195	1.0379	yes	up
(S)-Piperidine-2-carboxamide	0.0203564	0.0291576	1.0138	1.0487	yes	up
Homocarnosine	0.0210988	0.0300347	1.4646	1.2278	yes	up
N-Vinyl-2-pyrrolidone	0.0212924	0.0301435	1.0513	1.0525	yes	up
O-Methylcorypalline	0.0217178	0.0306567	1.2144	0.9131	yes	down
C17 Sphinganine	0.0218228	0.030716	1.2018	1.0827	yes	up
Gly Pro Phe	0.0219425	0.0307954	1.1815	0.9103	yes	down
3-Hydroxytetradecanedioic acid	0.0221942	0.0310592	1.1495	1.0971	yes	up
LysoPC(22:5(4Z,7Z,10Z,13Z,16Z))	0.0233691	0.0326097	1.0077	1.0745	yes	up
Lycoperdic acid	0.0235048	0.0327052	1.2938	1.1431	yes	up
S-(2-Methylbutanoyl)-dihydrolipoamide	0.0237171	0.0329066	1.6153	0.8579	yes	down
LysoPE(0:0/18:1(11Z))	0.0241251	0.0333776	1.4867	1.2097	yes	up
2-(2-hydroxypropan-2-yl)-6-(2-methylbut-3-en-2-yl)-2H,3H,7H-furo[3,2-g]chromen-7-one	0.0246497	0.0339107	1.0271	1.0825	yes	up
Desmethoxymatteucinol	0.0246422	0.0339107	1.0253	0.9603	yes	down
Osmundalin	0.0258296	0.0352353	1.5773	1.1836	yes	up
Withaperuvin B	0.0259245	0.0352661	1.0839	1.0538	yes	up
Salsoline-1-carboxylate	0.0267513	0.0361886	1.3721	1.1703	yes	up
Eugenitin	0.0269795	0.036298	1.5524	1.3198	yes	up
1-(2-Furyl)butan-3-one	0.0271048	0.0363637	1.6921	0.8494	yes	down
[(3-methylbut-2-en-1-yl)oxy]sulfonic acid	0.027243	0.0364488	1.1249	1.1243	yes	up
Pro Val Ser Trp	0.0281104	0.0375062	2.2694	0.6536	yes	down
5''-(4-Hydroxy-(E)-cinnamoyl) alpha-L-arabinofuranosyl-(1->3)-beta-D-xylopyranosyl-(1->4)-D-xylopyranoside	0.0285079	0.0379327	1.068	0.9207	yes	down
Norsalsolinol	0.028887	0.0381246	1.2825	0.8858	yes	down
2'-Hydroxyenterolactone	0.0290786	0.0382737	1.4595	0.8721	yes	down
5,8,12-Trihydroxy-9-octadecenoic acid	0.0298729	0.0391078	1.9821	1.3602	yes	up
2-Methoxyacetaminophen sulfate	0.0304658	0.0397591	1.0122	1.0929	yes	up
Albendazole-gamma-hydroxysulphone	0.0305337	0.0397591	2.7908	1.5531	yes	up
Ser Ser Glu His	0.0322074	0.0417154	1.64	0.8182	yes	down
Corchorifatty acid A	0.0323286	0.0417613	1.3316	0.853	yes	down
Gibberellin A86	0.0325148	0.0418907	1.0103	0.8776	yes	down
Tryptophyl-Threonine	0.0332949	0.0427826	1.5181	1.1615	yes	up
5,7-dihydroxy-2-(3-hydroxy-4-methoxyphenyl)-6,8-dimethoxy-3,4-dihydro-2H-1-benzopyran-4-one	0.0337876	0.0433015	1.5297	0.8583	yes	down
3-METHYLORSELLINIC ACID	0.0348379	0.0445304	1.2743	0.9033	yes	down
Prolyl-Threonine	0.036098	0.0460202	1.3271	1.1302	yes	up
Deoxyribose	0.0362696	0.0460864	1.0087	1.0693	yes	up
Harmalol	0.0363391	0.0460864	1.3729	1.1173	yes	up
Hydroxyvalerylglycine	0.0364707	0.046133	1.2455	1.0877	yes	up
(R)-(-)-Mellein	0.0367159	0.0463229	1.1701	0.9264	yes	down
10-Hydroxycarbazepine	0.0374071	0.0470731	1.1805	1.1653	yes	up
3,5,7-trihydroxy-2-(3-hydroxyphenyl)-4H-chromen-4-one	0.037969	0.0476569	1.3288	0.8394	yes	down
Scorzoside	0.0385108	0.0482128	2.0731	0.4539	yes	down
Palaudine	0.038845	0.0483824	1.5762	1.2232	yes	up
2-hydroxy-3-[4-hydroxy-3-(4-hydroxy-3-methylbut-2-en-1-yl)phenyl]propanoic acid	0.0387463	0.0483824	1.3916	1.1981	yes	up
Hesperetin 7-neohesperidoside	0.0391841	0.0486802	1.8154	0.2276	yes	down
2-[(7-hydroxy-1-oxo-1H-isochromen-3-yl)formamido]acetic acid	0.0404153	0.0500786	1.6915	1.2656	no	up
7,12-Dihydroxy-3,11,15,23-tetraoxolanost-8-en-26-oic acid	0.0407374	0.0502257	1.2042	1.0722	no	up
Histidinal	0.0415002	0.0510369	1.0926	1.0701	no	up
D-Apiose	0.0433595	0.0530554	1.6614	1.141	no	up
Ginsenoside B2	0.0435072	0.0531027	2.0627	0.6956	no	down
Dodecanoic acid	0.0452523	0.0550947	1.0617	1.0865	no	up
(5-ethyl-2-hydroxyphenyl)oxidanesulfonic acid	0.0459727	0.0556933	1.5501	0.1646	no	down
(6-{[5,7-dihydroxy-2-(3-hydroxyphenyl)-5H-chromen-3-yl]oxy}-4,5-dihydroxyoxan-3-yl)oxidanesulfonic acid	0.0479025	0.0577439	1.292	1.1751	no	up
4,5-Dihydrovomifoliol	0.0485224	0.0583467	1.0403	0.9164	no	down
6-(alpha-D-Glucosaminyl)-1D-myo-inositol	0.0490285	0.05881	1.7159	1.2748	no	up
5-(3',4'-Dihydroxyphenyl)-gamma-valerolactone	0.0493255	0.0590209	1.0383	1.0937	no	up
Data were analyzed by Student's t-test, and only metabolites with P < 0.05 were shown.
VIP: variable important for the projection; FC: fold change of POSP_L vs. PREP_L; POSP_L: postpartum dairy cows with low energy-corrected milk; PREP_L: prepartum dairy cows with low energy-corrected milk.

## Sheet: Table S7
Table S7 66 differential metabolites in the plasma between PREP_H and PREP_L group(n = 7 per group)
Metabolite	P value	q value	VIP	FC(PREP_H/PREP_L)	Significant	Regulate
Cis-and trans-Ethyl 2,4-dimethyl-1,3-dioxolane-2-acetate	0.000218067	0.0107612	2.1942	0.9597	yes	down
MG(0:0/14:1(9Z)/0:0)	0.000265334	0.0107612	2.4007	0.9495	yes	down
(+/-)-1,4-Nonanediol diacetate	0.000419765	0.0107612	2.4775	0.9586	yes	down
S-(3-oxo-3-carboxy-n-propyl)cysteine	0.000462849	0.0107612	2.0306	0.9635	yes	down
LysoPE(0:0/18:4(6Z,9Z,12Z,15Z))	0.000580911	0.010805	6.0346	0.5966	yes	down
Idarubicinol aglycone	0.000887693	0.0137592	4.5931	1.9627	yes	up
N'-Hydroxymethylnorcotinine	0.00122537	0.0143006	1.3834	1.0208	yes	up
(3S,5R,6R,7E)-3,5,6-Trihydroxy-7-megastigmen-9-one	0.00151724	0.0143006	2.2376	0.9449	yes	down
Hydroxyvalerylglycine	0.00132675	0.0143006	1.3403	1.0203	yes	up
(R)-(-)-Mellein	0.00169147	0.0143006	1.8708	1.0452	yes	up
Edetate	0.00160438	0.0143006	1.3234	1.0097	yes	up
MG(0:0/18:1(11Z)/0:0)	0.00192122	0.0148894	2.1267	0.967	yes	down
1'-Acetoxychavicol acetate	0.0033385	0.022054	3.9579	0.7796	yes	down
Dihydrodeoxy-8-epiaustdiol	0.00339419	0.022054	1.2971	1.0152	yes	up
2-(4-Methyl-5-thiazolyl)ethyl octanoate	0.0035571	0.022054	2.1151	1.0463	yes	up
Cyclotricuspidogenin C	0.00387032	0.0224963	1.4572	0.9779	yes	down
13Z-Docosenamide	0.00425774	0.0232923	1.8496	1.0332	yes	up
Malathion monocarboxylic acid	0.00451842	0.0233452	2.4546	0.9571	yes	down
LEVULINIC ACID, 3-BENZYLIDENYL-	0.00581455	0.0260557	1.2361	1.0173	yes	up
D8'-Merulinic acid A	0.00547405	0.0260557	1.1678	0.9895	yes	down
Cortisol	0.00588355	0.0260557	3.5165	1.1587	yes	up
L-beta-aspartyl-L-threonine	0.00623938	0.0263755	1.2117	1.0124	yes	up
Cysteinyl-Valine	0.00705834	0.0285403	1.647	1.031	yes	up
3-Methyl-2-cyclopenten-1-one	0.0087072	0.0326079	1.5229	0.975	yes	down
Corey PG-Lactone Diol	0.00876557	0.0326079	1.953	1.0646	yes	up
(E)-2-Penten-1-ol	0.00920017	0.0329083	1.049	0.9905	yes	down
4-hydroxy Nonenal	0.0107003	0.0365242	1.2396	0.9874	yes	down
3-hydroxy-6-methyl-2H-chromen-2-one	0.0109965	0.0365242	1.4161	1.0304	yes	up
2-Keto-6-acetamidocaproate	0.0125117	0.0387462	1.755	1.0383	yes	up
Apocynin	0.0124195	0.0387462	1.087	1.0156	yes	up
L-alpha-Aspartyl-L-hydroxyproline	0.0129154	0.0387462	1.0409	1.009	yes	up
Benzenemethanol, 2-(2-hydroxypropoxy)-3-methyl-	0.013537	0.039342	1.1367	1.0168	yes	up
9,12,13-TriHOME	0.014043	0.0395757	1.2715	0.9848	yes	down
2E,6E,8E-decatrienoic acid	0.0153564	0.040292	1.3404	0.9821	yes	down
3-(4-Methylphenyl)oxiranecarboxylic acid	0.0155969	0.040292	1.2256	1.0207	yes	up
Tyramine	0.0154349	0.040292	1.128	1.0205	yes	up
Vanillylmandelic acid	0.0164888	0.0414448	2.3423	1.0998	yes	up
ACETOSYRINGONE	0.0171886	0.0420669	2.0591	1.0766	yes	up
1-Hydroxy-4-methylanthraquinone	0.020123	0.0433802	2.1984	0.9004	yes	down
(9R,10S,12Z)-9,10-Dihydroxy-8-oxo-12-octadecenoic acid	0.0190251	0.0433802	1.0965	0.9885	yes	down
L-4-Hydroxy-3-methoxy-a-methylphenylalanine	0.0197295	0.0433802	2.081	1.0664	yes	up
Xi-2,3-Dihydro-2-oxo-1H-indole-3-acetic acid	0.0226664	0.0433802	1.0579	1.0159	yes	up
Nalpha-Acetyl-L-glutamine	0.0224607	0.0433802	1.0054	1.0118	yes	up
4,7-Megastigmadien-9-ol	0.0224749	0.0433802	1.3638	1.0437	yes	up
2-Hydroxypropyl 2-isopropyl-5-methylcyclohexyl carbonate	0.0234616	0.0433802	1.0587	0.9892	yes	down
Pro Ser Ser	0.0229416	0.0433802	1.7161	1.0412	yes	up
3-Hydroxyanthranilic acid	0.0237891	0.0433802	1.3487	1.0304	yes	up
(2E,4E)-2,7-Dimethyl-2,4-octadienedioic acid	0.0232582	0.0433802	1.0508	0.9886	yes	down
11-Hydroxy-9-tridecenoic acid	0.0208086	0.0433802	2.2952	0.9318	yes	down
L-Gulonic gamma-lactone	0.0194633	0.0433802	2.085	1.0566	yes	up
Adenine	0.0232877	0.0433802	1.3831	1.0312	yes	up
3-Dehydroquinate	0.02562	0.0458203	2.663	1.0945	yes	up
Fumaric acid	0.0268048	0.0458689	1.0242	0.9863	yes	down
Tiglylglycine	0.026559	0.0458689	1.5758	1.0361	yes	up
Leptophylloside	0.0271268	0.0458689	2.7809	0.8131	yes	down
Glycyl-Gamma-glutamate	0.0290957	0.0483197	1.4621	1.0258	yes	up
LysoPE(18:3(9Z,12Z,15Z)/0:0)	0.0322668	0.0495748	1.2545	1.0189	yes	up
Isopropyl beta-D-glucoside	0.031776	0.0495748	1.9615	0.9387	yes	down
Austalide L	0.0309477	0.0495748	1.0451	1.0092	yes	up
5-(3',5'-Dihydroxyphenyl)-gamma-valerolactone-O-sulphate-O-methyl	0.0346097	0.0495748	1.0214	1.0131	yes	up
Deoxyadenosine	0.0324429	0.0495748	1.6654	1.0465	yes	up
4-Hydroxyisoleucine	0.0349267	0.0495748	1.3335	1.0212	yes	up
2-Deoxy-D-Ribose	0.0351821	0.0495748	1.7635	1.0637	yes	up
Gamma-Glutamylphenylalanine	0.0348774	0.0495748	6.3163	0.0417	yes	down
1-eicosanoyl-glycero-3-phosphate	0.0338995	0.0495748	2.9391	0.9101	yes	down
MG(10:0/0:0/0:0)	0.0340397	0.0495748	2.4762	0.8954	yes	down
Cis-Resveratrol	0.0360581	0.0500508	1.926	0.9436	no	down
3-Indolepropionic acid	0.0396776	0.0534785	1.9899	0.9487	no	down
Oleoylcarnitine	0.0395072	0.0534785	1.4464	1.0284	no	up
Tauroursodeoxycholic acid	0.041889	0.0556526	2.6309	0.9426	no	down
4-Ipomeanol	0.0446301	0.0560891	1.5165	1.0398	no	up
2,3,5-Trimethacarb	0.0436551	0.0560891	1.466	1.0328	no	up
N-Ethyl-N-Methylcathinone	0.0433633	0.0560891	2.0162	1.1176	no	up
Thr His Met Arg	0.0444989	0.0560891	2.6789	0.916	no	down
N-Carboxyethyl-gamma-aminobutyric acid	0.0462433	0.0573417	1.6113	1.0516	no	up
Deoxyinosine	0.0468897	0.0573782	2.5254	1.1734	no	up
3,5-dihydroxy-2-(4-hydroxy-3-methoxyphenyl)-8,8-dimethyl-4H,8H-pyrano[2,3-f]chromen-4-one	0.0494049	0.0589058	2.4571	0.8657	no	down
(9S,10S)-9,10-dihydroxyoctadecanoate	0.0492824	0.0589058	1.5013	0.977	no	down
Data were analyzed by Student's t-test, and only metabolites with P < 0.05 were shown.
VIP: variable important for the projection; FC: fold change of PREP_H vs. PREP_L; PREP_H: prepartum cows with high ECM yield in postpartum; PREP_L: prepartum cows with low ECM yield in postpartum.

## Sheet: Table S8
Table S8 232 differential metabolites in the plasma between POSP_H and POSP_L group(n = 7 per group)
Metabolite	P value	q value	VIP	FC(POSP_H/POSP_L)	Significant	Regulate
N1-Methyl-2-pyridone-5-carboxamide	8.34977e-05	0.00839444	2.4541	1.2184	yes	up
5-(3',4',5'-Trihydroxyphenyl)-gamma-valerolactone	5.91266e-05	0.00839444	1.4235	0.9515	yes	down
Ethylmethylmaleimide	0.000135541	0.00839444	1.37	1.0462	yes	up
Osmundalin	0.000101747	0.00839444	2.7434	1.3705	yes	up
2-methyl-3-Pyrimidin-2-yl-Propionic Acid	0.000122816	0.00839444	2.2527	1.1678	yes	up
3-Methyl-2-cyclohexen-1-one	0.000144317	0.00839444	1.0004	0.9757	yes	down
3,4,5-trihydroxy-6-{3-hydroxy-5-[(E)-2-(4-hydroxyphenyl)ethenyl]-2-[(1E)-3-methylbut-1-en-1-yl]phenoxy}oxane-2-carboxylic acid	0.000199736	0.00871347	1.8315	0.8829	yes	down
Venoterpine	0.000183688	0.00871347	1.7733	1.102	yes	up
Genipic acid	0.000228713	0.00886897	2.0599	1.1819	yes	up
Uracil	0.00028132	0.00981805	1.4899	1.0491	yes	up
Xi-2,3-Dihydro-2-oxo-1H-indole-3-acetic acid	0.00036387	0.0115446	1.9635	1.1247	yes	up
5-Hydroxyindoleacetic acid	0.000484803	0.0130151	2.2511	1.1597	yes	up
3-hydroxy-6-methyl-2H-chromen-2-one	0.000457051	0.0130151	1.797	1.1267	yes	up
(S,S)-Butane-2,3-diol	0.00061291	0.0151957	1.2498	0.9708	yes	down
3,5-dihydroxy-2-(4-hydroxy-3-methoxyphenyl)-8,8-dimethyl-4H,8H-pyrano[2,3-f]chromen-4-one	0.000653111	0.0151957	1.7202	0.9151	yes	down
4-HYDROXY-6-METHYLPYRAN-2-ONE	0.00194718	0.0156636	2.1138	1.0986	yes	up
Cis-and trans-Ethyl 2,4-dimethyl-1,3-dioxolane-2-acetate	0.00131583	0.0156636	1.6358	0.9485	yes	down
3-Furoic acid	0.00147533	0.0156636	1.6979	1.0983	yes	up
Hydroxybutyrylglycine	0.00215431	0.0156636	1.9602	1.1027	yes	up
MG(0:0/14:1(9Z)/0:0)	0.00130863	0.0156636	1.673	0.9455	yes	down
3-(3-Indolyl)-2-oxopropanoic acid	0.000846726	0.0156636	2.3896	1.2064	yes	up
Edulitine	0.00202156	0.0156636	3.0804	1.3896	yes	up
1-Oxo-1H-2-benzopyran-3-carboxaldehyde	0.00101604	0.0156636	2.9753	1.4473	yes	up
9-Azabicyclo[3.3.1]nonan-3-one	0.00214897	0.0156636	1.4892	1.0813	yes	up
4'-Hydroxyclobazam	0.00182449	0.0156636	1.2929	0.9714	yes	down
Phenmetrazine	0.000942875	0.0156636	2.1233	1.2044	yes	up
4-Ipomeanol	0.00129835	0.0156636	2.1211	1.1753	yes	up
N-Vinyl-2-pyrrolidone	0.00125013	0.0156636	1.217	1.0415	yes	up
PC(16:0/0:0)	0.00107162	0.0156636	1.253	1.0196	yes	up
2-{[3-methyl-3-(4-methylpent-3-en-1-yl)oxiran-2-yl]methyl}benzene-1,3,5-triol	0.00115733	0.0156636	1.0127	0.9837	yes	down
3-Hydroxyanthranilic acid	0.000878419	0.0156636	2.1244	1.1888	yes	up
MG(0:0/20:3(11Z,14Z,17Z)/0:0)	0.00208088	0.0156636	1.1107	0.9706	yes	down
1,2,3,4,5,6-Hexahydro-5-methyl-7H-cyclopenta[b]pyridin-7-one	0.000999638	0.0156636	2.1747	1.2326	yes	up
Phenylalanylproline	0.00113383	0.0156636	3.5988	4.7781	yes	up
Ethyladipic acid	0.00145234	0.0156636	2.3575	1.2915	yes	up
L-4-Hydroxy-3-methoxy-a-methylphenylalanine	0.001969	0.0156636	1.8831	1.1362	yes	up
L-Carnitine	0.00113624	0.0156636	1.5212	0.9547	yes	down
2,3,5-Trimethacarb	0.00197201	0.0156636	1.7548	1.1163	yes	up
PGE3 1,15-lactone	0.00203468	0.0156636	1.5633	1.0793	yes	up
Chrysoidine free base	0.00190253	0.0156636	1.5713	1.0789	yes	up
N-hexanoyl-L-Homoserine lactone	0.00160133	0.0156636	1.3984	1.0602	yes	up
1-ACETYLPIPERIDINE	0.00191087	0.0156636	1.2332	1.0584	yes	up
2-Acetyl-3-ethylpyrazine	0.00174607	0.0156636	1.4896	1.0865	yes	up
3-O-Acetylepisamarcandin	0.00194509	0.0156636	1.202	0.9741	yes	down
(R)-(-)-Mellein	0.0019889	0.0156636	1.5205	1.0909	yes	up
12-oxo-5E,8E,10Z-dodecatrienoic acid	0.00202364	0.0156636	1.2329	1.0449	yes	up
3-(2-hydroxyphenyl)oxirane-2-carbaldehyde	0.00116438	0.0156636	1.1612	0.9814	yes	down
Furanofukinin	0.00177957	0.0156636	1.1203	0.9803	yes	down
(S)-2,3-Dihydro-6-hydroxy-5-(hydroxyacetyl)-2-isopropenylbenzofuran	0.00233079	0.0159499	2.2628	1.4404	yes	up
2-Deoxy-D-Ribose	0.00224527	0.0159499	1.8996	1.1782	yes	up
3-(2,5-dihydroxyphenyl)prop-2-enal	0.00229236	0.0159499	1.0017	0.9883	yes	down
Aminohydroquinone	0.00254128	0.0164242	1.9581	1.1043	yes	up
(+/-)-1,4-Nonanediol diacetate	0.00248128	0.0164242	1.7693	0.9497	yes	down
3-(4-Methylphenyl)oxiranecarboxylic acid	0.00253335	0.0164242	1.5464	1.0813	yes	up
Isonicotinic acid	0.00279619	0.016439	1.7399	1.0761	yes	up
Tyramine	0.0026536	0.016439	1.604	1.0931	yes	up
PC(18:1/0:0)	0.00276662	0.016439	1.163	1.0184	yes	up
3,4,5-trihydroxy-6-(3-hydroxybenzoyloxy)oxane-2-carboxylic acid	0.00272427	0.016439	1.3769	0.9638	yes	down
4-Hydroxydebrisoquine	0.0027845	0.016439	1.2324	0.9716	yes	down
4-Nitrophenol	0.0028262	0.016439	1.0751	0.9845	yes	down
M-Aminophenol	0.00289271	0.0165501	1.8848	1.1197	yes	up
4-Formyl-3-(formylmethyl)-4-hexenoic acid	0.00302224	0.0169995	1.3456	0.9581	yes	down
Valerenolic acid	0.00306867	0.0169995	1.4299	0.9536	yes	down
(3S,5R,6R,7E)-3,5,6-Trihydroxy-7-megastigmen-9-one	0.00317121	0.0170312	1.4041	0.9468	yes	down
Beta-(2-Methoxyphenoxy)-lactic acid	0.003172	0.0170312	1.0696	1.0407	yes	up
3-hydroxyadipic acid 3,6-lactone	0.00324241	0.0170819	1.8989	1.0778	yes	up
4-Aminophenylalanine	0.00327933	0.0170819	3.0002	1.4699	yes	up
N-lactoyl-Valine	0.00336339	0.0172621	1.0546	1.0424	yes	up
3-Pyridinaldehyde	0.00383318	0.0177555	2.0594	1.1307	yes	up
MG(0:0/18:1(11Z)/0:0)	0.00361274	0.0177555	1.626	0.9549	yes	down
(4-tert-Butyl-phenoxy)-acetic acid	0.00394928	0.0177555	1.154	1.0468	yes	up
7-Oxo-11-dodecenoic acid	0.00373513	0.0177555	1.0156	0.9747	yes	down
15-Octadecene-9,11,13-triynoic acid	0.00369136	0.0177555	1.6375	1.0919	yes	up
13E-octadecene-9,11-diynoic acid	0.00359064	0.0177555	1.3798	1.0482	yes	up
N-ACETYLPROLINE	0.0038491	0.0177555	1.3224	1.0542	yes	up
Ercalcitriol	0.00396828	0.0177555	4.9635	4.3234	yes	up
Anhydrocinnzeylanine	0.0036946	0.0177555	4.3624	2.1212	yes	up
6-(3,4-Methylenedioxyphenyl)-3,5-hexadien-2-one	0.00390212	0.0177555	1.7003	0.9094	yes	down
2-Indolecarboxylic acid	0.00410668	0.0181422	1.6216	1.0756	yes	up
Dihydrozeatin	0.00417727	0.0182234	2.8829	3.147	yes	up
4-[(4E)-3-hydroxydec-4-en-1-yl]-2-methoxyphenol	0.00438586	0.0188971	1.2952	1.0491	yes	up
Hydroxyvalerylglycine	0.00462322	0.0194865	1.6986	1.0945	yes	up
Alpha-Butyl-omega-hydroxypoly(oxyethylene) poly(oxypropylene)	0.00469016	0.0194865	1.1872	0.9656	yes	down
EPIAFZELECHIN (2R,3R)(-)	0.00466393	0.0194865	1.1964	0.9712	yes	down
2-DECENOL	0.00484068	0.0198753	1.5422	0.9454	yes	down
3-methyl-2-Quinoxalinone	0.00497747	0.0199671	2.7005	1.4897	yes	up
PC(16:1/0:0)	0.00497631	0.0199671	1.3492	1.0319	yes	up
C17 Sphinganine	0.00514802	0.0204166	1.9417	0.8347	yes	down
3,4,5-Trimethoxyphenyl acetate	0.0053189	0.0206255	1.6005	0.9399	yes	down
5'-Carboxy-gamma-chromanol	0.00531637	0.0206255	1.2155	1.0425	yes	up
9,10-DiHOME	0.00550797	0.0208944	1.6859	0.9499	yes	down
L-Norleucine	0.00545419	0.0208944	1.4596	1.0649	yes	up
Isohumbertiol	0.00568992	0.0213525	1.5048	0.952	yes	down
PC(17:1/0:0)	0.00608342	0.0223485	1.3109	1.0306	yes	up
4-Hydroxyisoleucine	0.00608064	0.0223485	1.214	1.0397	yes	up
PC(18:2/0:0)	0.00638074	0.0231967	1.3622	1.0237	yes	up
Inosine	0.00681358	0.0232921	2.627	0.8277	yes	down
N-Ethyl-N-Methylcathinone	0.00735732	0.0232921	2.9994	0.7062	yes	down
3-Methyl-2,5-furandione	0.00698296	0.0232921	1.9152	1.1168	yes	up
Trans-Dec-2-enoic acid	0.0065841	0.0232921	1.7867	0.936	yes	down
3-(2,4-dihydroxy-3,5-dimethoxyphenyl)propanoic acid	0.00718934	0.0232921	2.2435	1.3542	yes	up
2-Phenylpropyl acetate	0.00682894	0.0232921	1.3144	0.9592	yes	down
N-Desmethyltolmetin	0.00681776	0.0232921	1.6795	0.8815	yes	down
Capsidiol	0.00714961	0.0232921	1.0951	0.9727	yes	down
D8'-Merulinic acid A	0.00747444	0.0232921	1.4387	0.9637	yes	down
Avocadyne	0.00738619	0.0232921	1.2917	0.9509	yes	down
Taurine	0.0065566	0.0232921	1.9598	0.9333	yes	down
Pyroglutamic acid	0.00703764	0.0232921	1.3332	1.0354	yes	up
3-Methyladipic acid	0.00740686	0.0232921	1.315	1.0268	yes	up
L-Malic acid	0.00713065	0.0232921	1.1164	0.9695	yes	down
Pyridoxine (Vitamin B6)	0.00708279	0.0232921	1.4558	1.0739	yes	up
(3b,6b,8a,12a)-8,12-Epoxy-7(11)-eremophilene-6,8,12-trimethoxy-3-ol	0.00747483	0.0232921	1.2227	1.0441	yes	up
P-Acetaminobenzaldehyde	0.0075422	0.023294	1.4412	1.0777	yes	up
D-Glucaro-1,4-lactone	0.00761968	0.0233269	1.6718	1.0636	yes	up
Linoelaidyl carnitine	0.00780539	0.0235212	2.1664	1.0896	yes	up
Cysteinyl-Valine	0.00788532	0.0235212	1.1633	1.0539	yes	up
Deoxycytidine	0.00784162	0.0235212	1.8831	1.1307	yes	up
Tetrahydrothiophene sulfoxide	0.0081114	0.0239905	1.3391	1.0655	yes	up
Ornithine	0.00857354	0.0251443	1.3336	1.0752	yes	up
1,2,3,4-tetrahydro-2,5,8-trimethyl naphthalene	0.00868494	0.0252587	1.3139	1.0544	yes	up
(E)-hex-2-enedioic acid	0.0089826	0.0252907	1.7853	1.1232	yes	up
16-Hydroxy-10-oxohexadecanoic acid	0.00907551	0.0252907	1.0752	0.9773	yes	down
Palmitic amide	0.0091152	0.0252907	1.3354	0.9639	yes	down
4,7-dioxo-octanoic acid	0.00913074	0.0252907	1.4136	0.9479	yes	down
2,5-Dihydrophenylalanine	0.00900797	0.0252907	1.1138	1.0402	yes	up
3-Pyridinebutanoic acid	0.00877761	0.0252907	1.6546	1.1174	yes	up
Asparaginyl-Alanine	0.009231	0.0253671	2.6826	1.2195	yes	up
9,12,15-Octadecatrien-1-ol	0.00931212	0.0253901	1.3726	0.9648	yes	down
9,12,13-TriHOME	0.00943811	0.0255341	1.0878	1.0303	yes	up
17-Hydroxylinolenic acid	0.00955867	0.0256613	1.5809	1.0368	yes	up
2,3-Dihydroxytoluene	0.00974089	0.0259509	1.58	1.0762	yes	up
CAMP	0.0100338	0.0263294	1.4439	0.9539	yes	down
Riesling acetal	0.00998128	0.0263294	1.0693	1.0382	yes	up
Hydroxypelenolide	0.0101119	0.0263362	1.283	0.9631	yes	down
N'-Hydroxymethylnorcotinine	0.0105291	0.0263526	1.0629	1.0384	yes	up
Valechlorin	0.0105214	0.0263526	2.4534	1.2703	yes	up
COUMARINIC ACID METHYL ETHER	0.010976	0.0263526	1.3267	0.9493	yes	down
6-[2-(6-hydroxy-2H-1,3-benzodioxol-5-yl)ethyl]-4-methoxy-5,6-dihydro-2H-pyran-2-one	0.0107404	0.0263526	1.3066	0.9689	yes	down
Fumaric acid	0.0108779	0.0263526	1.2872	0.9574	yes	down
Thr Asp Arg Glu	0.0107072	0.0263526	1.9326	1.0888	yes	up
5b-Cholestane-3a,7a,12a,23S,25-pentol	0.0107726	0.0263526	1.1965	0.9608	yes	down
Quadrone	0.010455	0.0263526	1.0903	1.0371	yes	up
Tiglylglycine	0.010701	0.0263526	1.3018	1.0648	yes	up
Threoninyl-Isoleucine	0.0104083	0.0263526	1.1335	1.0336	yes	up
Alhpa-tocopheronic acid	0.0108462	0.0263526	1.3377	1.0552	yes	up
5-Hydroxyindol-2-carboxylic acid	0.0110265	0.0263526	2.1051	1.1892	yes	up
N-Hydroxy-4-acetylaminobiphenyl	0.0110998	0.0263526	1.9831	1.2828	yes	up
(R)-14-Methyloxacyclotetradecan-2-one	0.0112131	0.0264417	1.2572	0.9579	yes	down
Trans-Aconitate	0.0117514	0.0275252	1.5669	1.0634	yes	up
Serylisoleucine	0.0120852	0.027541	3.0473	0.7155	yes	down
Artonin T	0.0118472	0.027541	3.8675	4.0737	yes	up
5-(2-Methylpropyl)tetrahydro-2-oxo-3-furancarboxylic acid	0.0120259	0.027541	1.1909	1.0258	yes	up
DG(18:0/18:3(6Z,9Z,12Z)/0:0)	0.0121528	0.027541	1.3824	0.96	yes	down
PC(18:3/0:0)	0.0119215	0.027541	1.5243	1.0468	yes	up
Phthalic acid Mono-2-ethylhexyl Ester	0.0132323	0.0296029	1.0433	0.9777	yes	down
2-Formaminobenzoylacetate	0.0132042	0.0296029	1.4363	1.0941	yes	up
Allantoin	0.0133366	0.0296462	1.4679	1.0361	yes	up
4-Amino-2-methylenebutanoic acid	0.0136769	0.0302103	1.6522	1.0627	yes	up
Lucidenolactone	0.0139859	0.0303173	1.9882	1.1171	yes	up
Alpha-(Methylenecyclopropyl)glycine	0.0139816	0.0303173	1.4379	1.0621	yes	up
(+/-)-Equol	0.0139542	0.0303173	1.3578	1.0548	yes	up
Uridine	0.0141569	0.0304985	1.1072	1.0167	yes	up
3-Methyl-2-cyclopenten-1-one	0.0146939	0.0313941	1.1396	0.9646	yes	down
7-Methylxanthine	0.0147814	0.0313941	1.4064	0.9199	yes	down
PPOH	0.0148425	0.0313941	1.1999	1.0518	yes	up
5-Hydroxyferulate	0.0150003	0.0315368	1.0438	0.9825	yes	down
DG(18:0/18:2(9Z,12Z)/0:0)	0.0150918	0.0315391	1.2539	0.9666	yes	down
7-undecenoic acid	0.0155147	0.0322299	1.1393	0.9523	yes	down
Tryptophyl-Proline	0.0157685	0.0325634	2.4788	1.1861	yes	up
Cyclotricuspidogenin C	0.0166576	0.0341971	1.1954	0.9627	yes	down
3,3-Dimethylglutaric acid	0.0169661	0.0346268	1.2009	1.0317	yes	up
ETHYLNOREPINEPHRINE	0.0171171	0.0347318	1.1641	1.0545	yes	up
3,4,5-trihydroxy-6-{3-[3-(2-hydroxyphenyl)propanoyl]phenoxy}oxane-2-carboxylic acid	0.0173295	0.0349595	1.4016	1.0545	yes	up
Dihydromaleimide beta-D-glucoside	0.0177782	0.0356586	1.5088	1.0818	yes	up
Thymine	0.0180416	0.0359801	1.1827	1.0441	yes	up
5-Methyl-2(3H)-furanone	0.018333	0.0362999	1.2096	1.0522	yes	up
6'-Hydroxyenterolactone	0.0191649	0.0365495	3.1208	0.5586	yes	down
Isopropyl linoleate	0.0190941	0.0365495	1.3353	0.9592	yes	down
Isovalerylglutamic acid	0.0188101	0.0365495	1.9324	1.1692	yes	up
P-Acetamidophenol (Acetaminophen, Tylenol)	0.0188406	0.0365495	1.0503	1.0385	yes	up
PC(14:0/0:0)	0.0190925	0.0365495	1.3289	1.0371	yes	up
3-Hydroxy-1H-quinolin-4-one	0.0189545	0.0365495	1.2636	1.044	yes	up
4-hydroxy Nonenal	0.0194699	0.0369293	1.3751	0.9618	yes	down
9,10-DHOME	0.019784	0.0372952	1.4579	0.9644	yes	down
Sucrose	0.0198765	0.0372952	1.3257	1.0508	yes	up
3-(2,4-Cyclopentadien-1-ylidene)-5alpha-androstan-17beta-ol	0.0200236	0.0373702	1.7102	1.0771	yes	up
1-Phenyl-1-propanone	0.0203119	0.0375072	1.7146	0.8873	yes	down
5-Methoxy-DL-tryptophan	0.0205237	0.0376987	1.1346	1.072	yes	up
2-Hydroxypropyl 2-isopropyl-5-methylcyclohexyl carbonate	0.0210076	0.0381857	1.4038	0.9594	yes	down
Corey PG-Lactone Diol	0.0210008	0.0381857	1.6448	0.9076	yes	down
3-(3-Hydroxyphenyl)-3-hydroxypropanoic acid	0.0215842	0.0390306	1.2948	1.094	yes	up
(+/-)-2-(2-Furanyl)pyrrolidine	0.0218846	0.0392103	1.8942	1.1428	yes	up
5-Hydroxypyrrole-2-carboxylate	0.0219083	0.0392103	1.235	1.0688	yes	up
7,10-Hexadecadiynoic acid	0.0221432	0.0392284	1.2536	0.9574	yes	down
Lapathinol	0.0220875	0.0392284	1.8853	3.5981	yes	up
Cytosine	0.0222982	0.0393035	1.0342	1.0249	yes	up
Yucalexin P21	0.0228441	0.0400633	1.2708	0.9585	yes	down
MG(15:0/0:0/0:0)	0.0230768	0.0402691	1.2042	0.951	yes	down
3-oxoglutaric acid	0.0233793	0.0405939	1.3245	1.046	yes	up
Methyl (3x,10R)-dihydroxy-11-dodecene-6,8-diynoate 10-glucoside	0.0237567	0.0410449	1.7703	1.2217	yes	up
2-amino-6-hydroxyhexanoic acid	0.0240311	0.0413145	1.1482	1.0389	yes	up
2-(2-Aminoethyl)indole	0.0241975	0.0413967	1.5464	1.0903	yes	up
Pyridoxamine	0.0245337	0.0417672	1.1711	1.078	yes	up
Diosmin	0.0249088	0.0421998	2.7964	0.7564	yes	down
2E,6E,8E-decatrienoic acid	0.0253543	0.0427472	1.3997	0.9523	yes	down
L-Leucyl-L-Alanine	0.0255438	0.0428595	1.606	0.9475	yes	down
Dinor-PGE2	0.0262216	0.0437863	1.7321	1.1464	yes	up
Prolyl-Arginine	0.0263553	0.0438001	2.0997	1.9813	yes	up
Tartronate semialdehyde	0.0268901	0.044477	1.5776	1.1109	yes	up
Tetradecanoylcarnitine	0.0270427	0.0445184	1.4791	1.0432	yes	up
PE(18:1(9Z)/0:0)	0.0273097	0.0445378	1.0071	1.0163	yes	up
Combrestatin A4	0.027183	0.0445378	1.6917	1.0813	yes	up
Pro Ser Ser	0.0278282	0.0451723	1.6932	1.1215	yes	up
3-Hydroxy-p-mentha-1,8-dien-7-al	0.0283198	0.0455466	1.2233	0.9564	yes	down
3-Hydroxy-2-methylglutarate	0.028259	0.0455466	2.0343	1.2488	yes	up
Chenodeoxycholic acid glycine conjugate	0.0285462	0.0455678	1.6696	1.0566	yes	up
2,3-dinor Prostaglandin E1	0.0285941	0.0455678	1.335	1.0343	yes	up
Polyethylene, oxidized	0.0291726	0.0462784	1.0838	1.0254	yes	up
Citric acid	0.0297963	0.0470539	1.3926	1.0264	yes	up
2,3-Dihydroxybenzoic acid	0.0304071	0.0475879	1.6568	1.0451	yes	up
2-methyl-2-(4-methylpent-3-en-1-yl)-2H-chromen-8-ol	0.0303093	0.0475879	1.6764	1.0938	yes	up
Alpha-CYANO-3-HYDROXYCINNAMIC ACID	0.0305692	0.047628	1.7755	0.9204	yes	down
5-Methyl-2-furaldehyde	0.0310104	0.0481005	1.4439	1.0577	yes	up
Zymonic acid	0.0314425	0.0481291	1.6622	1.0561	yes	up
2-Propionylpyrrole	0.0313898	0.0481291	1.785	1.0974	yes	up
Isoleucylproline	0.0317955	0.0484569	2.1354	0.8204	yes	down
Gibberellin A55	0.0331407	0.0493632	3.0047	1.6494	yes	up
L-Nicotine	0.0331341	0.0493632	1.3512	0.936	yes	down
PC(15:0/0:0)	0.0327184	0.0493632	1.3578	1.0334	yes	up
2-(1-hydroxy-3-phenylpropyl)-5-methoxybenzene-1,3-diol	0.0333803	0.0493632	1.3188	0.923	yes	down
3-(4-Hydroxy-3-methoxyphenyl)-2-methylpropionic acid	0.0332858	0.0493632	3.014	0.1775	yes	down
5-METHYL-7-METHOXYISOFLAVONE	0.0330884	0.0493632	1.2255	1.0675	yes	up
PE(18:2/0:0)	0.0342297	0.0504057	1.1672	1.0291	no	up
Undecanedioic acid	0.0349029	0.0504186	1.3819	1.0449	no	up
D-Apiose	0.0347979	0.0504186	1.6716	1.184	no	up
3-Methyldioxyindole	0.0345867	0.0504186	1.1091	1.0383	no	up
Ribosylimidazoleacetic acid	0.0347834	0.0504186	1.2438	1.0551	no	up
3-[[5-Methyl-2-(1-methylethyl)cyclohexyl]oxy]-1,2-propanediol	0.0371928	0.0534168	2.301	1.1937	no	up
N-Monodesmethyl-rizatriptan	0.0382723	0.0545184	1.475	1.0386	no	up
3-Methylene-indolenine	0.0398239	0.0564981	1.0308	1.0315	no	up
PE(P-16:0/0:0)	0.040064	0.0566087	1.785	1.0917	no	up
9(S)-HpOTrE	0.0404123	0.0567764	1.3598	1.0333	no	up
PC(17:0/0:0)	0.0405081	0.0567764	1.0127	1.0201	no	up
(+/-)-3',4'-Methylenedioxy-5,7-dimethylepicatechin	0.0415209	0.0577322	1.4752	1.0435	no	up
16-Hydroxy hexadecanoic acid	0.0414024	0.0577322	1.3377	0.9524	no	down
Galactosylglycerol	0.042241	0.0585005	1.4951	1.049	no	up
Desmethoxymatteucinol	0.042602	0.0585358	1.3926	1.0871	no	up
Glycylproline	0.0426015	0.0585358	1.0419	1.0419	no	up
Arginyl-Lysine	0.0432126	0.0591419	1.5473	1.0696	no	up
L-Galacto-2-heptulose	0.0442163	0.0602793	1.4312	1.0589	no	up
Threoninyl-Hydroxyproline	0.0447282	0.0607398	1.8031	1.0958	no	up
3-?Methyl-?5-?propyl-2-?furantridecanoic acid	0.0458897	0.0618359	2.4525	1.1787	no	up
2-(4-Methyl-5-thiazolyl)ethyl octanoate	0.0457892	0.0618359	1.681	1.1151	no	up
1-eicosanoyl-glycero-3-phosphate	0.0462886	0.0621335	1.8559	1.0587	no	up
Gibberellin A53	0.0465562	0.0622534	1.1352	1.0481	no	up
2,4-Hexadienyl acetate	0.0471303	0.0627804	1.7914	1.0686	no	up
N2-Acetyl-L-aminoadipate	0.0500148	0.0658685	1.1885	1.0567	no	up
4-hydroxy-5-(4-hydroxy-3-methoxyphenyl)pentanoic acid	0.049808	0.0658685	1.5682	1.0852	no	up
Data were analyzed by Student's t-test, and only metabolites with P < 0.05 were shown.
VIP: variable important for the projection; FC: fold change of POSP_H vs. POSP_L; POSP_H: postpartum dairy cows with high energy-corrected milk; POSP_L: postpartum dairy cows with low energy-corrected milk.

## Sheet: Table S9
Table S9 386 differential metabolites in the plasma between POSP_H and PREP_H group(n = 7 per group)
Metabolite	P value	q value	VIP	FC(POSP_H/PREP_H)	Significant	Regulate
25-Hydroxyvitamin D2	4.525e-13	8.686e-10	4.5814	3.7106	yes	up
Cyclopassifloic acid D	3.228e-13	8.686e-10	4.2979	5.5956	yes	up
Gamma-Tocotrienol	2.736e-12	2.387e-09	3.6631	1.8624	yes	up
Thymol Sulfate	2.538e-12	2.387e-09	3.351	0.6279	yes	down
3,5-dihydroxy-2-(4-hydroxy-3-methoxyphenyl)-8,8-dimethyl-4H,8H-pyrano[2,3-f]chromen-4-one	1.593e-12	3.493e-09	2.749	1.5302	yes	up
Equol 4'-O-glucuronide	1.373e-10	5.27e-08	2.3274	1.1841	yes	up
LysoPE(0:0/18:4(6Z,9Z,12Z,15Z))	1.58e-10	1.98e-07	3.3378	1.8157	yes	up
Pyroglutamic acid	1.291e-09	2.949e-07	1.8247	1.1569	yes	up
Dopaquinone	2.816e-09	5.405e-07	2.7044	0.6849	yes	down
(+/-)-2-(2-Furanyl)pyrrolidine	7.52e-09	1.077e-06	2.2241	1.5824	yes	up
2,3-Dihydroxybenzoic acid	1.002e-08	1.346e-06	2.4551	1.2076	yes	up
Hydroxynalidixic acid	2.362e-08	2.636e-06	3.3878	0.4433	yes	down
Salicyluric acid	3.183e-08	3.215e-06	2.5034	1.2372	yes	up
[4-(7-hydroxy-3,4-dihydro-2H-1-benzopyran-3-yl)phenyl]oxidanesulfonic acid	3.974e-08	3.81e-06	2.8389	1.2993	yes	up
D-Pipecolic acid	8.757e-09	3.99e-06	2.5734	1.2087	yes	up
PPOH	8.886e-09	3.99e-06	2.0029	0.8548	yes	down
P-Salicylic acid	4.41e-08	4.069e-06	2.243	1.1871	yes	up
4',5,8-Trihydroxyflavanone	4.553e-08	4.122e-06	2.2573	0.7472	yes	down
(5-ethyl-2-hydroxyphenyl)oxidanesulfonic acid	4.814e-08	4.277e-06	2.9036	0.7341	yes	down
N-lactoyl-Leucine	4.926e-08	4.337e-06	2.323	0.854	yes	down
17-Hydroxylinolenic acid	6.451e-08	5.203e-06	2.1354	1.1668	yes	up
5-(2-Methylpropyl)tetrahydro-2-oxo-3-furancarboxylic acid	7.075e-08	5.611e-06	1.3863	1.0812	yes	up
1-(2,4-dihydroxyphenyl)-2-{3-[(3,3-dimethyloxiran-2-yl)methyl]-4,6-dihydroxy-2-methoxyphenyl}ethan-1-one	1.321e-07	9.119e-06	1.9398	1.1966	yes	up
(+/-)-Equol	4.027e-08	9.815e-06	2.0457	1.1537	yes	up
3,4,5-trihydroxy-6-{3-[3-(2-hydroxyphenyl)propanoyl]phenoxy}oxane-2-carboxylic acid	5.307e-08	1.104e-05	2.2793	1.1808	yes	up
10-butanoyl-5,7-dihydroxy-8,8-dimethyl-4-(prop-2-en-1-yl)-2H,6H,7H,8H-pyrano[3,2-g]chromen-2-one	1.951e-07	1.257e-05	2.2995	1.2311	yes	up
5-METHYL-7-METHOXYISOFLAVONE	1.247e-07	1.709e-05	2.3149	1.2956	yes	up
3',4',5'-Trimethoxycinnamyl alcohol acetate	1.296e-07	1.723e-05	2.2901	0.837	yes	down
PC(18:2/0:0)	1.33e-07	1.742e-05	1.3061	1.0343	yes	up
3,4,5-Trimethoxyphenyl acetate	1.514e-07	1.897e-05	1.5362	1.0964	yes	up
Alpha-Terpineol formate	1.613e-07	1.993e-05	1.2008	0.952	yes	down
LysoPC(18:2(9Z,12Z))	3.914e-07	2.238e-05	1.1952	1.0332	yes	up
(25R)-3beta,4beta-dihydroxycholest-5-en-26-oate(1-)	4.087e-07	2.307e-05	2.1969	0.8471	yes	down
3-carboxy-4-methyl-5-pentyl-2-furanpropanoic acid	4.492e-07	2.463e-05	2.6619	0.7777	yes	down
(3beta,17alpha,23S)-17,23-Epoxy-3,28,29-trihydroxy-27-norlanost-8-en-24-one	5.202e-07	2.713e-05	2.5899	1.3301	yes	up
6-(4-ethyl-2-hydroxyphenoxy)-3,4,5-trihydroxyoxane-2-carboxylic acid	1.275e-06	2.723e-05	3.1185	0.5731	yes	down
4,8,14-trihydroxy-17-methoxy-2-oxatricyclo[13.2.2.1?,?]icosa-1(17),3,5,7(20),15,18-hexaen-10-one	2.914e-06	2.723e-05	2.9565	1.7805	yes	up
3-Dehydroquinate	3.865e-06	2.723e-05	2.2428	0.7954	yes	down
Melleolide	1.572e-06	2.723e-05	2.2362	1.1864	yes	up
Dopamine quinone	2.065e-06	2.723e-05	2.082	0.7711	yes	down
Butyl (S)-3-hydroxybutyrate glucoside	2.237e-06	2.723e-05	1.9166	1.1736	yes	up
(3-phenylpropoxy)sulfonic acid	1.516e-06	2.723e-05	1.8276	0.901	yes	down
Norsalsolinol	5.746e-06	2.723e-05	1.7581	0.8432	yes	down
3-Methoxybenzenepropanoic acid	7.126e-07	2.723e-05	1.7272	0.8579	yes	down
2,3-dinor Prostaglandin E1	5.265e-06	2.723e-05	1.5755	1.0974	yes	up
2-oxo-3-[4-(sulfooxy)phenyl]propanoic acid	6.641e-06	2.723e-05	1.3274	0.9126	yes	down
Uridine	1.446e-06	2.723e-05	1.301	1.0527	yes	up
(R)-2-Hydroxycaprylic acid	9.635e-07	2.723e-05	1.1792	0.9394	yes	down
3-Hydroxy-L-proline	1.244e-06	2.723e-05	1.1552	1.0723	yes	up
Hovenidulcigenin B	1.456e-06	2.723e-05	1.0663	1.0311	yes	up
Isobutyrylcarnitine	7.942e-06	3.163e-05	1.5522	1.1389	yes	up
(4-tert-Butyl-phenoxy)-acetic acid	3.25e-07	3.264e-05	2.6554	0.7837	yes	down
19(R)-hydroxy-PGA2	8.907e-06	3.525e-05	1.7415	0.8583	yes	down
Indolylacryloylglycine	9.932e-06	3.894e-05	1.3307	1.0799	yes	up
Glycyl-Gamma-glutamate	4.564e-07	4.171e-05	1.8671	0.8774	yes	down
Quadrone	5.227e-07	4.541e-05	1.3835	0.9309	yes	down
L-NMMA	6.393e-07	5.009e-05	2.1107	0.861	yes	down
Acetylpterosin C	7.767e-07	5.618e-05	2.2484	0.824	yes	down
L-trans-5-Hydroxy-2-piperidinecarboxylic acid	8.263e-07	5.8e-05	2.3545	1.2534	yes	up
3,5,7,9,11-dodecapentaenoic acid	8.339e-07	5.807e-05	1.3434	0.9377	yes	down
2-Hydroxyundecanoate	1.536e-05	5.883e-05	2.2245	1.4804	yes	up
Blepharin	1.538e-05	5.886e-05	1.671	0.8778	yes	down
Sonchifolin	1.734e-05	6.575e-05	1.5319	1.0854	yes	up
9(S)-HpOTrE	1.733e-05	6.575e-05	1.4939	1.0929	yes	up
Osmaronin	1.92e-05	7.207e-05	2.2574	7.2498	yes	up
L-Citronellol glucoside	2.196e-05	8.182e-05	1.5659	0.9026	yes	down
Sylvopinol	1.396e-06	8.309e-05	1.2894	0.9407	yes	down
MG(0:0/14:1(9Z)/0:0)	1.434e-06	8.348e-05	1.8405	1.1195	yes	up
Histidinal	1.456e-06	8.348e-05	1.7519	0.8984	yes	down
2-Methylbutyroylcarnitine	1.455e-06	8.348e-05	1.5781	0.9275	yes	down
10-hydroxy-2E-decenoic acid	2.274e-05	8.446e-05	1.2179	0.9454	yes	down
L-2-Amino-3-methylenehexanoic acid	1.567e-06	8.647e-05	2.2253	1.148	yes	up
4-hydroxy-5-(2,4,5-trihydroxyphenyl)pentanoic acid	2.862e-05	0.0001046	3.147	4.5378	yes	up
3alpha,12alpha-Dihydroxy-5beta-cholest-24-en-26-oic acid	2.219e-06	0.0001088	3.0767	1.4775	yes	up
(+)-threo-2-Amino-3,4-dihydroxybutanoic acid	3.043e-05	0.0001106	1.9011	1.1624	yes	up
13'-Hydroxy-gamma-tocotrienol	3.116e-05	0.0001129	3.5844	2.1826	yes	up
N-Monodesmethyl-rizatriptan	3.148e-05	0.000114	2.1454	1.1977	yes	up
PE(18:1(9Z)/0:0)	3.251e-05	0.0001174	1.1924	1.0458	yes	up
Hydroxyisovaleroyl carnitine	2.678e-06	0.0001211	2.0569	0.8546	yes	down
Cis-9,10-Epoxystearic acid	3.512e-05	0.0001261	1.3004	1.0596	yes	up
D-Glucurono-6,3-lactone	3.798e-05	0.0001356	2.2414	0.8618	yes	down
3-Hydroxymethylantipyrine	3.87e-05	0.000138	1.8892	0.8509	yes	down
Toxin T2 tetrol	3.937e-05	0.0001401	1.5649	1.157	yes	up
(4-ethyl-2-methoxyphenyl)oxidanesulfonic acid	4.005e-05	0.0001423	1.3125	0.9439	yes	down
10-oxo-5,8-decadienoic acid	3.465e-06	0.0001455	1.0202	0.9687	yes	down
Undecanedioic acid	4.253e-05	0.0001506	1.5305	1.1185	yes	up
Indoxyl	4.437e-05	0.0001565	1.1884	0.9633	yes	down
(+/-)-2-Hydroxy-4-(methylthio)butanoic acid	3.936e-06	0.0001593	2.034	0.8484	yes	down
Dihydro-3-coumaric acid	4.554e-05	0.0001603	1.3093	0.9363	yes	down
Pentadecanoylcarnitine	4.815e-05	0.0001686	1.1503	1.0531	yes	up
PS(12:0/18:0)	4.362e-06	0.0001708	1.1597	0.9618	yes	down
13Z-Docosenamide	6.179e-06	0.0002054	1.5237	0.9295	yes	down
A-L-threo-4-Hex-4-enopyranuronosyl-D-galacturonic acid	6.005e-05	0.0002058	3.7396	0.3078	yes	down
LysoPC(16:0)	6.178e-05	0.0002111	1.0891	1.0293	yes	up
8-Isoquinoline methanamine (hydrochloride)	6.816e-06	0.0002136	1.7204	1.1058	yes	up
1-eicosanoyl-glycero-3-phosphate	6.43e-05	0.0002185	2.1778	1.1781	yes	up
Cis-and trans-Ethyl 2,4-dimethyl-1,3-dioxolane-2-acetate	7.478e-06	0.0002249	1.668	1.0964	yes	up
7-Hydroxy-3,4',8-trimethoxyflavone	7.632e-06	0.0002253	2.2445	0.6785	yes	down
2-Acetyl-3-ethylpyrazine	7.558e-06	0.0002253	1.6499	0.8922	yes	down
LysoPC(15:0)	6.698e-05	0.0002265	1.1247	1.0354	yes	up
2-Carboxy-4-dodecanolide	7.157e-05	0.0002409	1.253	0.9355	yes	down
(9S,10S)-9,10-dihydroxyoctadecanoate	7.508e-05	0.0002519	1.2564	1.061	yes	up
1-(11Z-eicosenoyl)-glycero-3-phosphate	7.596e-05	0.0002546	1.5368	1.1213	yes	up
N-Acetylcadaverine	7.795e-05	0.0002608	1.4187	1.1219	yes	up
ORTHOTHYMOTINIC ACID	8.031e-05	0.0002676	1.2691	0.9372	yes	down
Anhydrocinnzeylanine	8.043e-05	0.0002679	2.9015	3.0375	yes	up
Ercalcitriol	8.35e-05	0.0002773	3.3539	11.5839	yes	up
Deoxycholic acid glycine conjugate	9.434e-05	0.00031	1.9796	1.1095	yes	up
4Z,8Z,11Z-Heptadecatriene	1.269e-05	0.0003119	2.6255	1.5432	yes	up
Cis-3-Hydroxy-DL-proline	9.525e-05	0.0003126	1.5259	1.092	yes	up
Humulol	9.526e-05	0.0003126	1.2215	1.0773	yes	up
Diphenylamine	1.382e-05	0.0003304	1.7422	1.1071	yes	up
Calystegine A6	0.0001049	0.0003427	1.3919	1.1313	yes	up
Gamma-CEHC	0.0001055	0.0003441	2.1506	0.7403	yes	down
(2S,4R)-p-Mentha-1(7),5-dien-2-ol	0.0001141	0.0003701	1.1634	0.9279	yes	down
Threoninyl-Isoleucine	1.685e-05	0.0003791	1.4017	1.0611	yes	up
1-Methylinosine	0.0001241	0.0003984	1.9526	1.3	yes	up
MEDICA 16	0.0001307	0.0004182	1.3385	1.0675	yes	up
Testosterone glucuronide	0.0001338	0.0004264	1.9591	1.1498	yes	up
Resolvin D5	1.997e-05	0.0004285	1.0084	0.9705	yes	down
5,7-Megastigmadien-9-ol glucoside	0.0001351	0.0004296	1.4941	0.925	yes	down
ADMA	2.57e-05	0.0004944	1.4455	0.9379	yes	down
20-Trihydroxy-leukotriene-B4	0.0001615	0.0005041	2.0082	0.8078	yes	down
Caffeic Acid	0.0001694	0.0005254	1.2344	0.8999	yes	down
Traumatic Acid	0.0001707	0.0005292	1.4242	0.9217	yes	down
Glycocholic Acid	0.000186	0.0005741	2.0665	1.1166	yes	up
8-Oxoguanine	0.0001943	0.0005968	2.3703	2.0832	yes	up
PC(16:0/0:0)	3.393e-05	0.0005971	1.2395	1.0321	yes	up
(+/-)-1,4-Nonanediol diacetate	3.784e-05	0.0006434	1.7667	1.0885	yes	up
Isokobusone	0.0002171	0.0006575	1.2052	0.936	yes	down
2-methyl-2-(4-methylpent-3-en-1-yl)-2H-chromen-8-ol	4.102e-05	0.0006765	2.3451	1.2435	yes	up
Gamma-Glutamylvaline	0.0002251	0.000679	1.0896	0.9427	yes	down
(3S,5R,6R,7E)-3,5,6-Trihydroxy-7-megastigmen-9-one	4.329e-05	0.0006983	1.5469	1.1116	yes	up
Tryptophyl-Proline	0.0002361	0.0007082	2.0676	1.3546	yes	up
4-ethylphenylsulfate	0.000238	0.0007128	1.7669	1.1006	yes	up
LysoPE(18:3(9Z,12Z,15Z)/0:0)	4.576e-05	0.0007286	1.4149	0.9281	yes	down
DL-2-hydroxy stearic acid	0.0002438	0.0007286	1.2599	1.0558	yes	up
4-Hydroxycrotonic acid	4.772e-05	0.0007511	1.3014	0.9424	yes	down
(23S)-1alpha,23,25-trihydroxyvitamin D3	4.892e-05	0.0007625	2.848	1.4381	yes	up
2-(4-Methyl-5-thiazolyl)ethyl octanoate	4.908e-05	0.0007627	1.5441	0.9142	yes	down
Tetradecanedioic acid	0.0002589	0.0007694	1.2747	1.059	yes	up
Tetrahydrodipicolinate	0.000265	0.0007863	1.0366	1.0568	yes	up
Uracil	5.185e-05	0.0007953	1.171	1.0514	yes	up
13,14-Dihydro-15-keto-PGE2	0.0002693	0.0007987	1.327	0.941	yes	down
Indole-3-carboxilic acid-O-sulphate	0.0002795	0.0008258	1.2292	0.9396	yes	down
Cytosine	5.581e-05	0.0008386	1.1922	1.0427	yes	up
(S)-2,3,4,5-Tetrahydropiperidine-2-carboxylate	5.822e-05	0.0008584	1.1098	0.9551	yes	down
Edetate	6.052e-05	0.0008705	1.1631	0.9718	yes	down
2-Cyclopentene-1,4-dione	6.104e-05	0.0008722	1.2095	0.9514	yes	down
Nonate	0.0003057	0.0008948	1.1963	1.0811	yes	up
Cysteinyl-Valine	6.634e-05	0.0009152	1.4034	0.9156	yes	down
MG(0:0/24:6(6Z,9Z,12Z,15Z,18Z,21Z)/0:0)	6.698e-05	0.0009212	1.5164	0.9015	yes	down
(Z)-6-Tetradecene-1,3-diyne-5,8-diol	0.0003252	0.0009447	1.9721	1.2265	yes	up
L-beta-aspartyl-L-threonine	7.074e-05	0.0009653	1.0542	0.9695	yes	down
Prostaglandin D2 methyl ester	0.0003462	0.0009989	1.5116	0.9035	yes	down
3-(2,4-Cyclopentadien-1-ylidene)-5alpha-androstan-17beta-ol	7.621e-05	0.001005	1.9448	1.1422	yes	up
Cynaratriol	0.0003525	0.001013	1.9262	1.2202	yes	up
3-(3,4-dihydroxyphenyl)-N-(3-oxopropyl)propanimidic acid	7.741e-05	0.001017	2.0574	0.8573	yes	down
(2S,2'S)-Pyrosaccharopine	0.0003554	0.00102	1.7949	1.2029	yes	up
L-Carnitine	7.896e-05	0.001031	1.7203	0.9142	yes	down
Thiodiacetic acid	8.135e-05	0.001054	1.6842	0.8891	yes	down
Isovalerylglutamic acid	8.265e-05	0.001066	1.5705	0.8915	yes	down
3-(Hydroxymethyl)-2-heptanone	0.0003846	0.001094	1.0454	1.0695	yes	up
N-(4-aminobutyl)-3-(4-hydroxy-3-methoxyphenyl)oxirane-2-carboximidic acid	8.856e-05	0.00112	2.5383	1.7096	yes	up
Valtrate	0.0004022	0.001139	1.1325	0.9305	yes	down
Kynurenic acid	9.61e-05	0.001178	1.2707	0.9322	yes	down
PG(16:0/0:0)[U]	0.0004282	0.001207	1.4477	1.1298	yes	up
PE(18:2/0:0)	0.0001012	0.001215	1.1729	1.0399	yes	up
6-({2-[(acetyloxy)methyl]-3,5,6-trihydroxyoxan-4-yl}oxy)-3,4,5-trihydroxyoxane-2-carboxylic acid	0.0004373	0.001228	1.2957	0.9407	yes	down
Corchoroside B	0.0004516	0.001264	1.0596	1.0537	yes	up
3-Hydroxy-1H-quinolin-4-one	0.0001109	0.001292	1.3413	0.9382	yes	down
Methyl (3x,10R)-dihydroxy-11-dodecene-6,8-diynoate 10-glucoside	0.0001205	0.001376	1.9241	1.3186	yes	up
Aflatoxin B1 dialcohol	0.0001289	0.001445	1.4167	0.9217	yes	down
Glycyl-Phenylalanine	0.0005371	0.001475	1.5356	1.2281	yes	up
METHACHOLINE	0.0001329	0.00148	1.422	0.941	yes	down
Adenosine diphosphate ribose	0.0005415	0.001486	2.3949	1.4967	yes	up
Acetylcholine	0.0001476	0.001599	1.1172	0.9581	yes	down
7b,12a-Dihydroxycholanoic acid	0.0001549	0.001655	2.1998	1.1756	yes	up
Norepinephrine sulfate	0.0006134	0.001664	1.4187	0.9097	yes	down
L-N-(1H-Indol-3-ylacetyl)glutamic acid	0.0006392	0.001727	2.9065	2.2143	yes	up
Chenodeoxycholic acid glycine conjugate	0.0001689	0.001757	2.0349	1.1188	yes	up
Alpha-CEHC	0.0006771	0.001814	1.5614	1.1183	yes	up
LysoPC(22:4(7Z,10Z,13Z,16Z))	0.0006943	0.001856	1.4868	0.9202	yes	down
Desmethoxymatteucinol	0.0001866	0.001884	1.6425	1.1559	yes	up
N2-Acetyl-L-aminoadipate	0.0001904	0.001909	1.5348	0.8961	yes	down
CRESOPYRINE	0.0007368	0.00196	1.2162	0.9167	yes	down
PE(16:0/0:0)	0.0002075	0.002007	1.2534	1.0627	yes	up
(Z)-Resveratrol 4'-glucoside	0.0007819	0.002067	1.8761	0.7659	yes	down
Pfaffic acid	0.0002528	0.002073	3.2034	1.6955	yes	up
Idarubicinol aglycone	0.0003908	0.002073	2.6082	0.3923	yes	down
5-Hydroxyindol-2-carboxylic acid	0.0002557	0.002073	1.8994	0.8353	yes	down
Modafinil acid	0.0005016	0.002073	1.8535	0.8598	yes	down
Lysyl-Proline	0.0002757	0.002073	1.7605	0.8707	yes	down
Polyoxyethylene (600) mono-ricinoleate	0.0002724	0.002073	1.7337	1.1522	yes	up
4-Aminophenylalanine	0.00029	0.002073	1.6991	0.8599	yes	down
Isovalerylalanine	0.0005903	0.002073	1.4832	0.9225	yes	down
2-methyl-3-Pyrimidin-2-yl-Propionic Acid	0.0002968	0.002073	1.4604	0.9025	yes	down
MG(0:0/18:1(11Z)/0:0)	0.0004548	0.002073	1.433	1.0632	yes	up
2-Pyrrolidinone	0.0003075	0.002073	1.3677	0.9503	yes	down
Stearidonic acid	0.0003055	0.002073	1.3615	1.0954	yes	up
(R)-(-)-Mellein	0.0002913	0.002073	1.2909	0.9155	yes	down
2-Naphthylamine	0.0006529	0.002073	1.288	0.942	yes	down
3-Indolepropionic acid	0.0004477	0.002073	1.287	1.0804	yes	up
Glycylproline	0.0004719	0.002073	1.2418	0.9382	yes	down
TEGASEROD	0.0003696	0.002073	1.2153	0.8778	yes	down
PC(18:0/0:0)	0.0002925	0.002073	1.1498	1.0298	yes	up
2,5-Dihydrophenylalanine	0.00056	0.002073	1.1219	0.9477	yes	down
13E-octadecene-9,11-diynoic acid	0.0005167	0.002073	1.103	1.0468	yes	up
6-pentadecyl Salicylic Acid	0.0004842	0.002073	1.0807	1.0468	yes	up
L-alpha-Aspartyl-L-hydroxyproline	0.0002173	0.002073	1.0781	0.9688	yes	down
N'-Hydroxymethylnorcotinine	0.0005705	0.002073	1.0133	0.9515	yes	down
2-Indolecarboxylic acid	0.0006577	0.002078	1.3154	0.9284	yes	down
Biliverdin	0.0006635	0.002094	1.9003	1.1543	yes	up
N-Acetyl-L-Histidine	0.0006698	0.002109	1.476	0.9153	yes	down
2-(3,5-dimethoxyphenyl)-4H-chromen-4-one	0.0006818	0.002142	3.3952	5.3006	yes	up
Zedoarol	0.0006853	0.002151	1.8378	0.7623	yes	down
Pyridoxamine	0.000686	0.002152	1.4362	0.8963	yes	down
7-Methylguanine	0.0006883	0.002158	1.3263	0.9236	yes	down
3-Oxohexanoic acid	0.0007174	0.002232	1.0385	0.9583	yes	down
D-Myoinositol 4-phosphate	0.0008529	0.002237	1.6796	0.8454	yes	down
3-[3,4-dihydroxy-2-(8-hydroxy-3,7-dimethylocta-2,6-dien-1-yl)phenyl]-1-(2,4-dihydroxyphenyl)propan-1-one	0.0008585	0.002249	2.735	3.4337	yes	up
16-bromo-9E-hexadecenoic acid	0.0007742	0.002381	2.0339	1.2242	yes	up
Xanthosine	0.0009522	0.002465	1.1935	1.0866	yes	up
2,3,5-Trimethacarb	0.0008533	0.002601	1.2417	0.9299	yes	down
3,4,6-trihydroxy-1-methyl-4,5-diphenylpiperidin-2-one	0.0008779	0.002664	1.0085	0.9573	yes	down
Xi-2,3-Dihydro-2-oxo-1H-indole-3-acetic acid	0.0008975	0.002714	1.2325	0.9246	yes	down
PE(20:4/0:0)	0.00107	0.002737	1.0154	1.037	yes	up
1-Hydroxy-3-octanone	0.001137	0.002893	1.1418	1.0992	yes	up
Cis-Resveratrol	0.001157	0.002936	1.5906	0.8388	yes	down
2,4-Hexadienyl acetate	0.001157	0.002936	1.513	1.1048	yes	up
N-Phenylacetylaspartic acid	0.00119	0.003008	1.2825	0.9107	yes	down
Deoxycytidine	0.001024	0.003064	1.9049	1.2109	yes	up
Hexadecanedioic acid	0.001237	0.00312	1.1084	1.0504	yes	up
PE(12:0/0:0)	0.001292	0.003249	1.5154	1.1457	yes	up
1alpha,25-dihydroxy-11alpha-vinylvitamin D3	0.001146	0.00338	1.9808	1.189	yes	up
3-?Methyl-?5-?propyl-2-?furantridecanoic acid	0.001378	0.003446	1.8691	1.3067	yes	up
Isopropyl beta-D-glucoside	0.00122	0.003571	1.3641	0.9043	yes	down
ETHYLNOREPINEPHRINE	0.001227	0.003591	1.0742	0.9422	yes	down
1'-Acetoxychavicol acetate	0.001242	0.003624	1.9391	1.2909	yes	up
4-(2-Amino-3-hydroxyphenyl)-2,4-dioxobutanoic acid	0.001463	0.003639	2.0808	1.8305	yes	up
Methylimidazole acetaldehyde	0.001254	0.003655	1.4825	0.8796	yes	down
3-Hydroxy-2-methylglutarate	0.001266	0.003681	2.0741	1.3592	yes	up
Phenylacetylglutamine	0.001299	0.003761	1.7297	0.8663	yes	down
3-Amino-L-Tyrosine	0.0013	0.003762	1.3894	0.8947	yes	down
8-iso Prostaglandin A2	0.001343	0.003868	1.0142	1.0383	yes	up
8-Hydroxy-7-methylguanine	0.001588	0.003912	1.0712	0.9299	yes	down
Alpha-dihydroartemisinin	0.001598	0.003935	1.7941	0.8088	yes	down
Citpressine I	0.001376	0.003946	1.7345	1.147	yes	up
Gibberellin A55	0.001659	0.004066	2.2165	2.1064	yes	up
4-hydroxy-5-(4-hydroxy-3-methoxyphenyl)pentanoic acid	0.001438	0.004103	1.3459	0.9344	yes	down
Tetrahydropentoxyline	0.001457	0.004148	1.1934	0.9478	yes	down
3,4-Dehydrothiomorpholine-3-carboxylate	0.001502	0.004258	1.2877	0.9298	yes	down
Phenylacetaldehyde	0.001518	0.004298	1.095	0.9557	yes	down
Linoelaidyl carnitine	0.001804	0.00438	1.3809	1.1024	yes	up
ALPINETIN METHYL ETHER	0.001842	0.004462	1.5775	0.8155	yes	down
4,11,13,15-Tetrahydroridentin B	0.001855	0.00449	1.1468	0.9364	yes	down
5-NITRO-2-PHENYLPROPYLAMINOBENZOIC ACID [NPPB]	0.001613	0.004525	1.7472	1.1397	yes	up
3,4,5-trihydroxy-6-[2-hydroxy-1-(1-oxo-1H-isochromen-3-yl)butoxy]oxane-2-carboxylic acid	0.002046	0.004899	1.8786	1.2745	yes	up
PC(18:3/0:0)	0.001777	0.004939	1.1109	1.0431	yes	up
3-(2,4-dihydroxy-3,5-dimethoxyphenyl)propanoic acid	0.001785	0.004953	1.7658	0.7837	yes	down
PC(18:1/0:0)	0.001789	0.00496	1.0381	1.0268	yes	up
3-Furoic acid	0.001883	0.005175	1.1379	0.9316	yes	down
Malic acid	0.002317	0.005491	1.0194	1.0436	yes	up
6,7-Dimethoxy-1-Methyl-3,4-Dihydroisoquinoline	0.00205	0.00557	1.0364	1.0773	yes	up
6-(6-carboxy-2,3,4-trihydroxyphenoxy)-3,4,5-trihydroxyoxane-2-carboxylic acid	0.002094	0.005669	1.4635	0.8227	yes	down
PC(22:4/0:0)	0.002156	0.00581	1.4222	0.9336	yes	down
8-[(Aminomethyl)sulfanyl]-6-sulfanyloctanoic acid	0.00247	0.005816	1.4484	1.1734	yes	up
Hydroxyprolyl-Alanine	0.002179	0.005864	1.1603	0.9416	yes	down
5-Hydroxyindoleacetic acid	0.002187	0.005885	1.3362	0.9133	yes	down
3-(4-Methylphenyl)oxiranecarboxylic acid	0.002209	0.005937	1.1104	0.9374	yes	down
4'-Hydroxy-5,7-dimethoxyflavan	0.002239	0.006009	1.2677	0.925	yes	down
5-Methyl-2(3H)-furanone	0.002277	0.0061	1.1592	0.9397	yes	down
C16 Sphingosine	0.002335	0.006227	1.0469	0.9414	yes	down
13,14-dihydro-16,16-difluoro Prostaglandin D2	0.002867	0.006647	1.1087	1.048	yes	up
6-keto PGE1	0.002872	0.006657	1.1691	0.9447	yes	down
(R)-3-hydroxybutyrylcarnitine	0.002521	0.006661	1.2303	0.9375	yes	down
Threoninyl-Hydroxyproline	0.002885	0.00668	1.7769	1.2467	yes	up
Prostaglandin E1	0.002973	0.006855	1.2946	0.9192	yes	down
1-Ipomeanol	0.003153	0.007208	1.1135	1.1	yes	up
4,7-Megastigmadien-9-ol	0.002796	0.007274	1.2305	0.8826	yes	down
1-Phenyl-1-propanone	0.003307	0.007521	1.6252	0.7877	yes	down
P-Acetaminobenzaldehyde	0.002963	0.007645	1.1469	0.931	yes	down
3',5-Dihydroxy-4',7-dimethoxyflavanone	0.003416	0.007735	1.0886	0.9344	yes	down
Armexifolin	0.003486	0.007878	1.1787	0.914	yes	down
THTC	0.003136	0.00804	1.1983	0.9455	yes	down
Austalide L	0.00318	0.008129	1.2952	0.9491	yes	down
2-Hydroxycinnamic acid	0.003184	0.008136	1.0025	0.9667	yes	down
2-(1-hydroxy-3-phenylpropyl)-5-methoxybenzene-1,3-diol	0.003226	0.008231	1.3447	0.8879	yes	down
L-Glutamate	0.003781	0.009426	1.1351	0.944	yes	down
Alpha-Carboxy-delta-decalactone	0.004313	0.009487	1.1715	1.1304	yes	up
9(S)-HODE	0.004398	0.009644	1.221	1.0689	yes	up
Tyramine	0.003987	0.009882	1.0524	0.936	yes	down
Xi-2,3-Dihydro-3,5-dihydroxy-6-methyl-4H-pyran-4-one	0.004552	0.009943	1.3827	1.1606	yes	up
(3beta,6beta)-Furanoeremophilane-3,6-diol 6-acetate	0.004157	0.01027	2.3763	1.5456	yes	up
2-Formaminobenzoylacetate	0.004196	0.01033	1.2143	0.9128	yes	down
N-Acetyl-DL-tryptophan	0.004788	0.0104	1.2278	1.0952	yes	up
3-Guanidinopropanoate	0.004816	0.01045	1.6676	1.2763	yes	up
Trans,trans-Farnesol	0.004253	0.01045	1.42	1.1439	yes	up
Estriol 3-sulfate 16-glucuronide	0.004976	0.01077	1.5234	0.8685	yes	down
Byssochlamic acid	0.005005	0.01082	2.1419	0.4132	yes	down
2,3-Dihydroxytoluene	0.004582	0.01116	1.1675	0.9373	yes	down
3-Methyl-L-histidine	0.004626	0.01124	1.0779	0.9528	yes	down
3-(hydroxymethyl)-1H-isochromen-1-one	0.004632	0.01126	1.2601	0.8908	yes	down
5-Aminopentanamide	0.004648	0.01128	1.2909	0.9148	yes	down
Isoleucyl-Hydroxyproline	0.005572	0.01188	1.3405	1.1293	yes	up
Hexylresorcinol	0.005604	0.01194	1.0454	1.0845	yes	up
5-Hydroxypyrrole-2-carboxylate	0.00499	0.01201	1.1088	0.9277	yes	down
N-Acetylneuraminic Acid	0.005767	0.01224	1.3827	0.8906	yes	down
Ascorbyl palmitate	0.005902	0.01248	1.5697	1.2119	yes	up
N-Hydroxy-4-acetylaminobiphenyl	0.005456	0.013	1.4707	0.8439	yes	down
Cortisol	0.005642	0.01335	1.8086	0.8404	yes	down
Asparaginyl-Alanine	0.006383	0.01342	1.4837	1.1911	yes	up
(Z)-15-Oxo-11-eicosenoic acid	0.006413	0.01348	1.2329	1.095	yes	up
Octadecenoylcarnitine	0.005735	0.01353	1.5725	1.103	yes	up
L-Glutamine	0.005734	0.01353	1.0149	0.9593	yes	down
2-Methoxyacetaminophen sulfate	0.006467	0.01357	1.1302	0.9481	yes	down
N1-Methyl-2-pyridone-5-carboxamide	0.005844	0.01376	1.138	0.9245	yes	down
Epidermin	0.00713	0.01477	1.6394	1.3383	yes	up
Lithocholic acid glycine conjugate	0.006451	0.01502	1.3252	1.0782	yes	up
Guanine	0.006636	0.0154	1.0465	0.9338	yes	down
9,10,16-trihydroxy palmitic acid	0.007566	0.01557	1.3963	1.1569	yes	up
Deoxycholic acid	0.007587	0.01561	1.4832	1.0903	yes	up
3b,12a-Dihydroxy-5a-cholanoic acid	0.007628	0.01569	1.4091	1.1068	yes	up
Gamma-Glutamylproline	0.007683	0.01578	1.655	1.2423	yes	up
L-4-Hydroxy-3-methoxy-a-methylphenylalanine	0.006828	0.01578	1.3074	0.9068	yes	down
3a,16b-Dihydroxyandrostenone	0.00687	0.01586	1.1608	1.0692	yes	up
Aminohydroquinone	0.007085	0.01627	1.1495	0.9393	yes	down
[(oxolan-2-yl)methoxy]sulfonic acid	0.008205	0.01677	1.0432	0.9551	yes	down
LysoPE(0:0/20:2(11Z,14Z))	0.008408	0.01714	1.6592	0.7951	yes	down
25-Acetylvulgaroside	0.008509	0.01733	1.4692	1.1073	yes	up
1-(8Z,11Z,14Z-eicosatrienoyl)-sn-glycero-3-phosphocholine	0.008094	0.0183	1.1694	0.9538	yes	down
Ximenic acid	0.008309	0.01871	1.4422	0.7854	yes	down
Nicotinamide riboside	0.009396	0.01892	1.395	0.8287	yes	down
Thr Asp Arg Glu	0.00854	0.01917	1.4558	1.0949	yes	up
5-(14-Nonadecenyl)-1,3-benzenediol	0.009542	0.0192	1.2442	1.0688	yes	up
Cholic acid	0.009614	0.01933	1.2445	1.0534	yes	up
3a,7a,12b-Trihydroxy-5b-cholanoic acid	0.008692	0.01947	1.5707	1.0723	yes	up
N-Acetyl-alpha-D-glucosamine 1-phosphate	0.009911	0.01984	2.1629	0.5676	yes	down
Diphenhydramine N-glucuronide	0.008963	0.01999	1.3872	1.0988	yes	up
5,8-dihydroxy-4-(4-hydroxyphenyl)-12,12-dimethyl-3,11,14-trioxatetracyclo[8.5.0.0?,?.0??,??]pentadeca-1(10),2(7),4,8-tetraen-6-one	0.01007	0.02012	1.4649	0.7926	yes	down
N-Acetylglutamine	0.00916	0.02038	1.0893	0.9425	yes	down
(1alpha,4alpha,5beta,6alpha,11betaH)-1,4-Epoxy-5-hydroxy-10(14)-germacren-12,6-olide	0.01089	0.02157	1.0798	0.9168	yes	down
Gamma-Glutamylphenylalanine	0.0109	0.02159	1.8717	10.7214	yes	up
Lucidenolactone	0.009873	0.02176	1.452	0.9131	yes	down
Myrtine	0.009882	0.02178	1.712	1.521	yes	up
Cinnamoylglycine	0.01122	0.02218	1.0468	1.0551	yes	up
4,7-dioxo-octanoic acid	0.01051	0.02295	2.0392	0.8397	yes	down
P-Tolyl Sulfate	0.01197	0.02349	1.0131	0.9675	yes	down
5-Methyl-2-furaldehyde	0.01171	0.02509	1.1651	0.9453	yes	down
Hydroxybutyrylglycine	0.0118	0.02526	1.0285	0.9474	yes	down
Asparaginyl-Isoleucine	0.01321	0.02568	1.2318	1.2075	yes	up
L-4-Hydroxyglutamate semialdehyde	0.01236	0.0263	1.0198	0.9472	yes	down
Disialyllactose	0.01405	0.02715	1.8672	0.7494	yes	down
3-hydroxyadipic acid 3,6-lactone	0.01312	0.02769	1.0464	0.9561	yes	down
Pisumic acid	0.01528	0.02932	1.1192	0.9131	yes	down
6E,8E,12E,14E-Hexadecatetraen-10-ynoic acid	0.01406	0.02936	1.4475	1.0979	yes	up
PE(20:3/0:0)	0.01564	0.02995	1.0183	0.9497	yes	down
Coriandrone D	0.01578	0.03018	1.6043	2.3792	yes	up
(E)-hex-2-enedioic acid	0.0159	0.03263	1.101	0.9237	yes	down
Arginyl-Gamma-glutamate	0.01814	0.0341	1.0984	1.1012	yes	up
5-Hydroxy-6-methoxyindole glucuronide	0.01695	0.03448	1.2829	0.9169	yes	down
5,7-Dihydroxy-4'-methoxy-8-methylflavanone	0.01845	0.03461	1.1644	3.672	yes	up
Wogonin	0.01704	0.03464	1.759	1.3758	yes	up
3,4,5-trihydroxy-6-{[4-hydroxy-1-(7-methoxy-2-oxo-2H-chromen-8-yl)-3-methylidenebutan-2-yl]oxy}oxane-2-carboxylic acid	0.01869	0.03499	1.0074	0.8745	yes	down
12-hydroxy-2-methoxy-11-(2-methoxyphenyl)-4,6,10-trioxatricyclo[7.4.0.0?,?]trideca-1,3(7),8-trien-13-one	0.01894	0.03541	1.2759	0.8677	yes	down
Epoxyoxophorone	0.01938	0.03616	1.1837	1.1564	yes	up
Gamma-Glutamyl-S-methylcysteine sulfoxide	0.01984	0.03691	1.1921	0.8386	yes	down
ZAPA	0.01839	0.03692	1.1022	0.9343	yes	down
13,14-Dihydro PGE1	0.01931	0.03845	1.6592	1.2726	yes	up
8-Deoxy-11-hydroxy-13-chlorogrosheimin	0.02077	0.041	1.1017	0.9205	yes	down
4-Hydroxycyclohexylcarboxylic acid	0.02261	0.04145	1.4427	1.2641	yes	up
Delta-Guanidinovaleric acid	0.02123	0.04174	1.0851	0.904	yes	down
5-Carboxymethoxy-3,4-dihydrocarbostyril	0.02139	0.04194	1.052	0.8852	yes	down
5S,15S-DiHETE	0.02152	0.04217	1.1305	0.8968	yes	down
Dihydromaleimide beta-D-glucoside	0.02155	0.0422	1.0711	0.9417	yes	down
Pro Arg	0.02185	0.0427	1.175	1.199	yes	up
3-[[5-Methyl-2-(1-methylethyl)cyclohexyl]oxy]-1,2-propanediol	0.02401	0.04378	1.4885	1.2676	yes	up
Phenylbutyrylglutamine	0.02265	0.04391	1.1761	1.078	yes	up
15d PGD2	0.02453	0.04456	1.3732	0.8078	yes	down
Chrysoidine free base	0.02338	0.04511	1.1917	0.9219	yes	down
5-L-Glutamyl-L-alanine	0.02358	0.04537	1.1302	0.9109	yes	down
L-Nicotianine	0.02371	0.04557	1.2229	0.8772	yes	down
(1xi,4xi,6xi)-Carvone oxide	0.0238	0.04572	1.3765	0.8955	yes	down
10Z-Nonadecenoic acid	0.02538	0.04592	1.062	0.928	yes	down
Spirotaccagenin	0.024	0.04603	1.5553	1.1199	yes	up
Sucrose	0.02567	0.04871	1.3296	1.0818	yes	up
1b,3a,7b-Trihydroxy-5b-cholanoic acid	0.02849	0.05073	1.4618	1.1067	no	up
(2S,3'S)-alpha-Amino-2-carboxy-5-oxo-1-pyrrolidinebutanoic acid	0.0303	0.0537	1.4002	0.833	no	down
D-Apiose	0.02903	0.05406	1.2899	0.8666	no	down
N'-Formylkynurenine	0.03125	0.05517	1.4594	1.6203	no	up
MG(0:0/i-12:0/0:0)	0.03153	0.05561	1.1868	0.8323	no	down
1-Oxo-1H-2-benzopyran-3-carboxaldehyde	0.03111	0.05722	1.303	0.8746	no	down
3-methyl-2-Quinoxalinone	0.03216	0.05873	1.0915	0.9078	no	down
6-[(3-formyl-1-oxo-1H-isochromen-7-yl)oxy]-3,4,5-trihydroxyoxane-2-carboxylic acid	0.03417	0.06169	1.0588	0.9454	no	down
2-ISOPROPYL-3-METHOXYCINNAMIC ACID	0.03459	0.06234	1.4475	0.8776	no	down
Ethyl (+/-)-3-hydroxyoctanoate	0.0371	0.06408	1.2511	1.2456	no	up
3-Methyl-2,5-furandione	0.03736	0.0664	1.0113	0.9399	no	down
8-Hydroxy-4(6)-lactarene-5,14-diol	0.0387	0.06642	1.2592	0.7258	no	down
DOPA sulfate	0.03869	0.06642	1.0358	0.7989	no	down
3-Methylcrotonylglycine	0.03881	0.06659	1.0209	1.0678	no	up
6beta-Hydroxy-3-oxo-12-oleanen-28-oic acid	0.03809	0.06759	1.7443	1.3968	no	up
12-hydroxyheptadecanoic acid	0.04145	0.07262	1.5934	0.5616	no	down
2-Propionylpyrrole	0.04149	0.07266	1.152	0.9323	no	down
(E)-2-Methyl-2-buten-1-ol O-beta-D-Glucopyranoside	0.04416	0.07448	1.2413	1.1226	no	up
Molybdopterin precursor Z	0.04694	0.07854	1.0103	0.8343	no	down
Data were analyzed by Student's t-test, and only metabolites with P < 0.05 were shown.
VIP: variable important for the projection; FC: fold change of POSP_H vs. PREP_H; POSP_H: postpartum dairy cows with high energy-corrected milk; PREP_H: prepartum dairy cows with high energy-corrected milk.

## Sheet: Table S10
Table S10 385 differential metabolites in the plasma between POSP_L and PREP_L group(n = 7 per group)
Metabolite	P value	q value	VIP	FC(POSP_L/PREP_L)	Significant	Regulate
N'-Hydroxymethylnorcotinine	3.09612e-12	1.01406e-09	1.1195	0.9354	yes	down
2-Propionylpyrrole	6.51149e-12	1.01406e-09	2.0786	0.8483	yes	down
7,10-Hexadecadiynoic acid	7.62812e-12	1.01406e-09	1.4521	1.091	yes	up
3-Pyridinaldehyde	8.11343e-12	1.01406e-09	1.8793	0.8377	yes	down
Hydroxybutyrylglycine	1.07345e-11	1.01406e-09	1.7397	0.8686	yes	down
4-Amino-2-methylenebutanoic acid	1.12914e-11	1.01406e-09	1.6271	0.9145	yes	down
9,10-DHOME	1.29297e-11	1.01406e-09	1.4247	1.0537	yes	up
4-HYDROXY-6-METHYLPYRAN-2-ONE	1.5669e-11	1.0447e-09	1.8411	0.8768	yes	down
4-hydroxy Nonenal	1.71263e-11	1.0447e-09	1.3625	1.06	yes	up
3-hydroxyadipic acid 3,6-lactone	2.38544e-11	1.30961e-09	1.7468	0.8931	yes	down
Aminohydroquinone	6.10795e-11	3.01071e-09	1.8077	0.8597	yes	down
Hydroxypelenolide	6.58078e-11	3.01071e-09	1.2474	1.0625	yes	up
(E)-hex-2-enedioic acid	8.04724e-11	3.39841e-09	1.8038	0.8299	yes	down
2E,6E,8E-decatrienoic acid	8.78874e-11	3.44644e-09	1.4335	1.0776	yes	up
Cis-and trans-Ethyl 2,4-dimethyl-1,3-dioxolane-2-acetate	1.14612e-10	4.1948e-09	1.6264	1.1093	yes	up
3-Hydroxy-p-mentha-1,8-dien-7-al	7.24455e-10	2.48579e-08	1.2073	1.0644	yes	up
MG(0:0/18:1(11Z)/0:0)	8.60745e-10	2.7797e-08	1.5089	1.0767	yes	up
3-Methyl-2,5-furandione	1.06553e-09	3.24986e-08	1.7876	0.8528	yes	down
(+/-)-1,4-Nonanediol diacetate	1.38992e-09	4.01614e-08	1.7266	1.0987	yes	up
2-Hydroxypropyl 2-isopropyl-5-methylcyclohexyl carbonate	1.51629e-09	4.09497e-08	1.4211	1.0668	yes	up
Trans-Dec-2-enoic acid	1.60533e-09	4.09497e-08	1.5197	1.0873	yes	up
Austalide L	1.64097e-09	4.09497e-08	1.5514	0.9285	yes	down
2,3-Dihydroxytoluene	1.9372e-09	4.62402e-08	1.6363	0.8822	yes	down
(+/-)-2-Hydroxy-4-(methylthio)butanoic acid	3.07858e-09	7.04225e-08	1.8704	0.8345	yes	down
Pfaffic acid	3.35602e-09	7.09928e-08	2.4356	1.4048	yes	up
Diosmin	3.36214e-09	7.09928e-08	2.8313	1.6248	yes	up
Hydroxyvalerylglycine	5.12448e-09	1.04198e-07	1.431	0.8947	yes	down
Lucidenolactone	5.65871e-09	1.05162e-07	2.1924	0.826	yes	down
Isonicotinic acid	5.79026e-09	1.05162e-07	1.5545	0.9033	yes	down
25-Hydroxyvitamin D2	5.92863e-09	1.05162e-07	5.1539	3.1969	yes	up
5-Methyl-2-furaldehyde	5.93811e-09	1.05162e-07	1.7489	0.8964	yes	down
Alpha-Terpineol formate	7.53412e-09	1.29257e-07	1.1691	0.9412	yes	down
Isopropyl linoleate	1.64842e-08	2.74237e-07	1.2499	1.0572	yes	up
P-Acetaminobenzaldehyde	2.03454e-08	3.28518e-07	1.5046	0.8778	yes	down
9-Azabicyclo[3.3.1]nonan-3-one	2.11395e-08	3.31588e-07	1.1692	0.918	yes	down
Tyramine	3.18376e-08	4.85523e-07	1.4713	0.8738	yes	down
Isohumbertiol	3.525e-08	5.23033e-07	1.3227	1.0714	yes	up
N1-Methyl-2-pyridone-5-carboxamide	4.89171e-08	7.06723e-07	2.0228	0.7739	yes	down
M-Aminophenol	6.36371e-08	8.95814e-07	1.6259	0.8557	yes	down
3,4,5-trihydroxy-6-{3-hydroxy-5-[(E)-2-(4-hydroxyphenyl)ethenyl]-2-[(1E)-3-methylbut-1-en-1-yl]phenoxy}oxane-2-carboxylic acid	6.92023e-08	9.49802e-07	1.2023	1.1218	yes	up
MG(0:0/14:1(9Z)/0:0)	1.03685e-07	1.38837e-06	1.6971	1.1243	yes	up
3-Methyl-2-cyclopenten-1-one	1.09624e-07	1.41118e-06	1.0987	1.0546	yes	up
3-(4-Methylphenyl)oxiranecarboxylic acid	1.1053e-07	1.41118e-06	1.466	0.8849	yes	down
5-Methyl-2(3H)-furanone	1.63653e-07	2.04194e-06	1.3812	0.9075	yes	down
Edulitine	1.95113e-07	2.3435e-06	2.6014	0.6526	yes	down
Phthalic acid Mono-2-ethylhexyl Ester	1.96359e-07	2.3435e-06	1.0456	1.0385	yes	up
2,5-Dihydrophenylalanine	2.05235e-07	2.37676e-06	1.2879	0.9221	yes	down
3-Furoic acid	2.07804e-07	2.37676e-06	1.5285	0.8661	yes	down
Yucalexin P21	2.33671e-07	2.61807e-06	1.145	1.054	yes	up
ADMA	2.57708e-07	2.82964e-06	1.4079	0.9305	yes	down
Thymol Sulfate	2.68265e-07	2.88779e-06	4.0157	0.6053	yes	down
Fumaric acid	2.77808e-07	2.93301e-06	1.1913	1.0667	yes	up
3,5,7,9,11-dodecapentaenoic acid	3.1257e-07	3.23775e-06	1.2007	0.9353	yes	down
DG(18:0/18:3(6Z,9Z,12Z)/0:0)	3.2599e-07	3.29397e-06	1.1852	1.0507	yes	up
3-Methylglutaric acid	3.29997e-07	3.29397e-06	1.1811	0.9589	yes	down
(4-tert-Butyl-phenoxy)-acetic acid	3.4022e-07	3.33538e-06	2.4565	0.7558	yes	down
PPOH	3.77115e-07	3.63221e-06	1.962	0.8135	yes	down
2-methyl-3-Pyrimidin-2-yl-Propionic Acid	4.06359e-07	3.78626e-06	2.0045	0.7858	yes	down
5-Hydroxyindoleacetic acid	4.06902e-07	3.78626e-06	1.9648	0.8017	yes	down
Myrtine	4.39181e-07	4.01851e-06	2.2419	1.7832	yes	up
2-Acetyl-3-ethylpyrazine	7.28054e-07	6.55249e-06	1.8591	0.8272	yes	down
3-(3-Indolyl)-2-oxopropanoic acid	7.44771e-07	6.59483e-06	1.9791	0.7808	yes	down
3-carboxy-4-methyl-5-pentyl-2-furanpropanoic acid	7.94526e-07	6.92373e-06	3.2966	0.771	yes	down
(3S,5R,6R,7E)-3,5,6-Trihydroxy-7-megastigmen-9-one	8.67208e-07	7.43902e-06	1.4101	1.1094	yes	up
17-Hydroxylinolenic acid	9.29959e-07	7.85457e-06	2.1604	1.1191	yes	up
4Z,8Z,11Z-Heptadecatriene	1.07869e-06	8.97276e-06	2.4886	1.5378	yes	up
DG(18:0/18:2(9Z,12Z)/0:0)	1.53628e-06	1.25884e-05	1.1306	1.0449	yes	up
Thiodiacetic acid	1.60296e-06	1.29415e-05	1.7006	0.8653	yes	down
Polyoxyethylene (600) mono-ricinoleate	1.62702e-06	1.29454e-05	1.5921	1.1481	yes	up
3-Methoxybenzenepropanoic acid	1.72338e-06	1.35162e-05	1.9831	0.8667	yes	down
N-lactoyl-Leucine	1.90139e-06	1.45047e-05	2.8367	0.8444	yes	down
Corey PG-Lactone Diol	1.90225e-06	1.45047e-05	1.6756	1.1869	yes	up
Xi-2,3-Dihydro-2-oxo-1H-indole-3-acetic acid	2.04583e-06	1.53858e-05	1.7332	0.8352	yes	down
3-O-Acetylepisamarcandin	2.12342e-06	1.57535e-05	1.0889	1.0464	yes	up
Cysteinyl-Valine	2.40846e-06	1.763e-05	1.4103	0.8956	yes	down
D8'-Merulinic acid A	2.53371e-06	1.83027e-05	1.1571	1.0432	yes	up
N-Ethyl-N-Methylcathinone	2.57641e-06	1.83694e-05	2.5261	1.5714	yes	up
Serylisoleucine	2.80833e-06	1.97663e-05	2.8752	1.7735	yes	up
Pinolenic Acid	3.28265e-06	2.28123e-05	1.0585	0.951	yes	down
Ethylmethylmaleimide	3.71185e-06	2.54726e-05	1.1097	0.9431	yes	down
9,10-DiHOME	3.93977e-06	2.67029e-05	1.3534	1.0635	yes	up
Acetylpterosin C	4.11482e-06	2.74106e-05	2.0087	0.8171	yes	down
1-Oxo-1H-2-benzopyran-3-carboxaldehyde	4.14404e-06	2.74106e-05	2.534	0.6197	yes	down
N2-Acetyl-L-aminoadipate	4.34255e-06	2.83816e-05	1.5736	0.8718	yes	down
4-Pyrimidine Methanamine (hydrochloride)	4.9981e-06	3.22819e-05	1.0619	0.9538	yes	down
N-Vinyl-2-pyrrolidone	5.46884e-06	3.49115e-05	1.0377	0.9462	yes	down
Quadrone	5.69948e-06	3.59657e-05	1.4344	0.9033	yes	down
1-ACETYLPIPERIDINE	7.57124e-06	4.72342e-05	1.1362	0.9235	yes	down
FAMPRIDINE	8.12232e-06	5.01029e-05	1.0862	0.9308	yes	down
L-4-Hydroxy-3-methoxy-a-methylphenylalanine	8.52837e-06	5.2023e-05	1.5573	0.8511	yes	down
(25R)-3beta,4beta-dihydroxycholest-5-en-26-oate(1-)	8.77189e-06	5.29206e-05	2.9345	0.8113	yes	down
3-(2,4-dihydroxy-3,5-dimethoxyphenyl)propanoic acid	1.10521e-05	6.59523e-05	2.3523	0.5926	yes	down
Cyclopassifloic acid D	1.13915e-05	6.72466e-05	4.3429	3.6156	yes	up
4-Heptyloxybenzoic acid	1.20601e-05	7.04358e-05	1.0165	0.9475	yes	down
2-Indolecarboxylic acid	1.44911e-05	8.37436e-05	1.5823	0.8755	yes	down
L-NMMA	1.5108e-05	8.61725e-05	1.9961	0.8352	yes	down
5-(2-Methylpropyl)tetrahydro-2-oxo-3-furancarboxylic acid	1.65683e-05	8.61725e-05	1.4548	1.0666	yes	up
2-Formaminobenzoylacetate	1.72434e-05	8.62093e-05	1.5876	0.8436	yes	down
Palmitic amide	1.8125e-05	8.96453e-05	1.1098	1.0465	yes	up
ETHYLNOREPINEPHRINE	1.90472e-05	9.22225e-05	1.3629	0.8928	yes	down
2-Hydroxycinnamic acid	1.91386e-05	9.22225e-05	1.2963	0.9441	yes	down
4',5,8-Trihydroxyflavanone	1.91767e-05	9.22225e-05	2.881	0.6945	yes	down
Methylimidazole acetaldehyde	1.95488e-05	9.25197e-05	1.7064	0.8246	yes	down
LysoPE(18:3(9Z,12Z,15Z)/0:0)	2.3207e-05	0.000108895	1.1387	0.9383	yes	down
Melleolide	2.43664e-05	0.000113366	2.4656	1.1575	yes	up
Equol 4'-O-glucuronide	2.57913e-05	0.000118987	2.3737	1.1438	yes	up
(R)-2-Hydroxycaprylic acid	2.76444e-05	0.000125494	1.543	0.9268	yes	down
Cyclotricuspidogenin C	2.76589e-05	0.000125494	1.0423	1.0494	yes	up
Gamma-Glutamylproline	2.86204e-05	0.000128792	2.8057	1.4218	yes	up
L-Carnitine	2.94545e-05	0.000131468	1.389	0.9298	yes	down
Osmundalin	2.99313e-05	0.000132518	2.024	0.7169	yes	down
Pyridoxamine	3.02744e-05	0.000132666	1.6322	0.8404	yes	down
(R)-(-)-Mellein	3.04479e-05	0.000132666	1.4044	0.8771	yes	down
Mevalonolactone	3.43868e-05	0.000147487	1.1307	0.938	yes	down
Phenylalanylproline	4.05752e-05	0.000172514	2.9285	0.1721	yes	down
D-Apiose	4.08504e-05	0.000172514	1.8094	0.7596	yes	down
PC(17:1/0:0)	4.15347e-05	0.000174065	1.2722	0.941	yes	down
Kynurenic acid	4.24649e-05	0.000174922	1.1754	0.9249	yes	down
2,3-Dihydroxybenzoic acid	4.40981e-05	0.000179332	2.3919	1.143	yes	up
3-Amino-L-Tyrosine	4.46437e-05	0.000179809	1.5381	0.8518	yes	down
Aflatoxin B1 dialcohol	4.48705e-05	0.000179809	1.4858	0.8943	yes	down
2-Cyclopentene-1,4-dione	4.59755e-05	0.000182903	1.0102	0.9532	yes	down
L-Malic acid	4.82617e-05	0.000190617	1.2025	1.063	yes	up
Dihydro-3-coumaric acid	4.97239e-05	0.000193743	1.5091	0.9405	yes	down
(Z)-Resveratrol 4'-glucoside	4.97593e-05	0.000193743	2.5837	0.7299	yes	down
3-Hydroxy-1H-quinolin-4-one	5.55681e-05	0.000214837	1.4338	0.9083	yes	down
Inosine	6.23221e-05	0.000239265	2.4017	1.3699	yes	up
3,5-dihydroxy-2-(4-hydroxy-3-methoxyphenyl)-8,8-dimethyl-4H,8H-pyrano[2,3-f]chromen-4-one	7.07166e-05	0.000269607	2.2547	1.4476	yes	up
3,4-Dehydrothiomorpholine-3-carboxylate	7.38607e-05	0.000278247	1.3025	0.9217	yes	down
5-Hydroxyindol-2-carboxylic acid	7.39964e-05	0.000278247	2.3085	0.7114	yes	down
Glycyl-Gamma-glutamate	7.63014e-05	0.000284962	1.5285	0.887	yes	down
6-keto PGE1	7.91976e-05	0.00029378	1.8379	0.9169	yes	down
4-Hydroxycrotonic acid	8.29519e-05	0.00030372	1.1454	0.9372	yes	down
(3-phenylpropoxy)sulfonic acid	8.29836e-05	0.00030372	2.1398	0.8957	yes	down
(5-ethyl-2-hydroxyphenyl)oxidanesulfonic acid	9.20455e-05	0.000332875	3.2017	0.7614	yes	down
Traumatic Acid	9.21621e-05	0.000332875	1.7337	0.9207	yes	down
Hydroxyisovaleroyl carnitine	0.000101104	0.000362785	1.7014	0.8632	yes	down
(3beta,17alpha,23S)-17,23-Epoxy-3,28,29-trihydroxy-27-norlanost-8-en-24-one	0.000102555	0.000365603	2.6627	1.2374	yes	up
3-Pyridinebutanoic acid	0.000105675	0.000371852	1.426	0.8641	yes	down
(2S,2'S)-Pyrosaccharopine	0.00010634	0.000371852	2.2236	1.2025	yes	up
Isokobusone	0.000111506	0.000387447	1.8535	0.8995	yes	down
2-Deoxy-D-Ribose	0.000115985	0.000400476	1.4073	0.8451	yes	down
METHACHOLINE	0.000119093	0.000408639	1.2272	0.9437	yes	down
Glycylproline	0.000125985	0.000428572	1.4233	0.8993	yes	down
4-Hydroxycyclohexylcarboxylic acid	0.000126657	0.000428572	2.474	1.3805	yes	up
3',4',5'-Trimethoxycinnamyl alcohol acetate	0.000127244	0.000428572	1.8871	0.8456	yes	down
Gamma-Tocotrienol	0.000130812	0.0004379	3.6401	1.5353	yes	up
3-Hydroxyanthranilic acid	0.000135005	0.000448988	1.72	0.8068	yes	down
N-Monodesmethyl-rizatriptan	0.000143315	0.000471138	2.2387	1.1427	yes	up
N-ACETYLPROLINE	0.000149758	0.000489389	1.2551	0.9186	yes	down
(S)-2,3,4,5-Tetrahydropiperidine-2-carboxylate	0.000151351	0.000491667	1.0526	0.9439	yes	down
Norsalsolinol	0.000153063	0.000494302	2.2075	0.8191	yes	down
L-Glutamine	0.000170371	0.000546735	1.0425	0.9502	yes	down
13,14-Dihydro-15-keto-PGE2	0.000171291	0.000546735	1.9084	0.9163	yes	down
Chrysoidine free base	0.000173142	0.000549451	1.555	0.8672	yes	down
3-Oxohexanoic acid	0.000174802	0.00055153	1.1936	0.9365	yes	down
Alhpa-tocopheronic acid	0.000184183	0.000577807	1.2821	0.9103	yes	down
THTC	0.00018583	0.000579663	1.274	0.9337	yes	down
4-[(4E)-3-hydroxydec-4-en-1-yl]-2-methoxyphenol	0.000190284	0.000590204	1.2001	0.932	yes	down
13'-Hydroxy-gamma-tocotrienol	0.000194053	0.000595167	4.5652	2.455	yes	up
2-Pyrrolidinone	0.000205243	0.000625992	1.0936	0.9604	yes	down
Histidinal	0.000211598	0.000641809	1.3387	0.9152	yes	down
9(S)-HpOTrE	0.000214429	0.000646502	1.2843	1.0494	yes	up
Pyridoxine (Vitamin B6)	0.000215501	0.000646502	1.2209	0.9127	yes	down
2,3,5-Trimethacarb	0.000223367	0.000666458	1.553	0.8603	yes	down
Byssochlamic acid	0.00022518	0.000668236	3.382	0.2497	yes	down
Dopaquinone	0.000230174	0.000679385	2.9372	0.7226	yes	down
Testosterone glucuronide	0.000266781	0.000783224	2.359	1.1393	yes	up
L-Tyrosine	0.000268596	0.000784357	1.4645	0.9537	yes	down
3-(3,4-dihydroxyphenyl)-N-(3-oxopropyl)propanimidic acid	0.000275996	0.000801703	1.8972	0.8342	yes	down
Dimethylethanolamine	0.000279448	0.000807456	1.0606	0.9554	yes	down
Salicyluric acid	0.000296112	0.000846696	2.4371	1.1697	yes	up
Pyroglutamic acid	0.000301219	0.000856097	1.53	1.0832	yes	up
1,2,3,4,5,6-Hexahydro-5-methyl-7H-cyclopenta[b]pyridin-7-one	0.000302519	0.000856097	1.6445	0.7843	yes	down
5,7-Megastigmadien-9-ol glucoside	0.000322179	0.000907058	2.0864	0.8929	yes	down
Dopamine quinone	0.000326658	0.000914975	2.4637	0.7688	yes	down
Corchoroside B	0.000339308	0.000945583	1.3029	1.0568	yes	up
MG(10:0/0:0/0:0)	0.000341074	0.000945706	2.3648	0.7462	yes	down
3,4,5-trihydroxy-6-{3-[3-(2-hydroxyphenyl)propanoyl]phenoxy}oxane-2-carboxylic acid	0.000357995	0.000982743	1.4901	1.1216	yes	up
10-hydroxy-2E-decenoic acid	0.000358012	0.000982743	1.6765	0.9245	yes	down
D-Pipecolic acid	0.000361059	0.000986177	1.7542	1.1518	yes	up
Gamma-CEHC	0.000372732	0.00101302	2.5488	0.7364	yes	down
1alpha,25-dihydroxy-11alpha-vinylvitamin D3	0.000381833	0.00103264	1.5844	1.1614	yes	up
N-Hydroxy-4-acetylaminobiphenyl	0.000405691	0.00108646	1.8435	0.7065	yes	down
(Z)-6-Tetradecene-1,3-diyne-5,8-diol	0.000417931	0.00111381	2.8142	1.3233	yes	up
L-Alloisoleucine	0.000420204	0.00111445	1.0893	0.9558	yes	down
N-Acetylornithine	0.000434573	0.00114702	1.1139	0.9322	yes	down
ALPINETIN METHYL ETHER	0.000443885	0.001166	2.4374	0.7207	yes	down
MG(0:0/i-12:0/0:0)	0.000528103	0.00138061	2.1902	0.7384	yes	down
ZAPA	0.00053886	0.00140206	1.1628	0.9294	yes	down
15-Octadecene-9,11,13-triynoic acid	0.000567874	0.00147058	1.2771	0.8917	yes	down
10-butanoyl-5,7-dihydroxy-8,8-dimethyl-4-(prop-2-en-1-yl)-2H,6H,7H,8H-pyrano[3,2-g]chromen-2-one	0.000578234	0.00149038	2.681	1.2459	yes	up
4,11,13,15-Tetrahydroridentin B	0.000588878	0.00151052	1.6816	0.9124	yes	down
Prostaglandin D2 methyl ester	0.00059155	0.00151052	1.9659	0.8811	yes	down
(+/-)-2-(2-Furanyl)pyrrolidine	0.000597832	0.00151576	1.978	1.3679	yes	up
Isovalerylalanine	0.000599125	0.00151576	1.4935	0.8926	yes	down
PE(18:1(9Z)/0:0)	0.000604645	0.00151992	1.1543	1.0318	yes	up
Phenylacetaldehyde	0.000607265	0.00151992	1.0846	0.9503	yes	down
8-Isoquinoline methanamine (hydrochloride)	0.000611673	0.00151992	1.3558	1.0996	yes	up
Uridine	0.000611845	0.00151992	1.1645	1.0329	yes	up
3-Dehydroquinate	0.00068971	0.00170563	2.1149	0.8523	yes	down
3-hydroxy-6-methyl-2H-chromen-2-one	0.000698508	0.00170742	1.1941	0.8988	yes	down
(+)-threo-2-Amino-3,4-dihydroxybutanoic acid	0.000699763	0.00170742	2.2459	1.163	yes	up
5-(3',4',5'-Trihydroxyphenyl)-gamma-valerolactone	0.000707207	0.00171772	1.1422	1.0865	yes	up
ORTHOTHYMOTINIC ACID	0.00071024	0.00171772	1.8919	0.904	yes	down
Indole-3-carboxilic acid-O-sulphate	0.000808613	0.00194705	1.6515	0.9222	yes	down
Cynaratriol	0.000840173	0.00201421	2.5639	1.2694	yes	up
(4-ethyl-2-methoxyphenyl)oxidanesulfonic acid	0.000845466	0.00201809	1.5754	0.9353	yes	down
4-Aminophenylalanine	0.000856445	0.00203545	2.3819	0.6196	yes	down
3R-aminononanoic acid	0.000893322	0.00211394	1.388	0.8055	yes	down
Diphenylamine	0.000906893	0.00213684	1.3694	1.0999	yes	up
(R)-3-hydroxybutyrylcarnitine	0.000920625	0.00215993	1.3584	0.9028	yes	down
7-Methylguanine	0.000929897	0.0021724	1.1633	0.9249	yes	down
Trans-Aconitate	0.0009372	0.00218018	1.2956	0.9182	yes	down
Homodolicholide	0.000945734	0.00219075	1.2632	1.1077	yes	up
6-(4-ethyl-2-hydroxyphenoxy)-3,4,5-trihydroxyoxane-2-carboxylic acid	0.000960356	0.00221528	3.1486	0.6437	yes	down
(+/-)-Equol	0.000968859	0.00222554	1.2521	1.0904	yes	up
Ethyladipic acid	0.0010183	0.00232936	1.5837	0.7553	yes	down
10-hydroxy-(2E,8E)-decadien-4-ynoic Acid	0.00103081	0.00234819	1.3762	0.875	yes	down
Isopropyl beta-D-glucoside	0.00105358	0.00239015	1.4276	0.8726	yes	down
Lysyl-Proline	0.00106308	0.00240177	1.9008	0.8031	yes	down
Hydroxynalidixic acid	0.00107212	0.00241226	4.1977	0.3432	yes	down
Biliverdin	0.00119172	0.00266466	1.9293	1.2291	yes	up
28-Homobrassinolide	0.001194	0.00266466	1.2666	1.1183	yes	up
9,12,15-Octadecatrien-1-ol	0.00121495	0.00270043	1.0233	1.0402	yes	up
2,2'-(3-methylcyclohexane-1,1-diyl)diacetic acid	0.0012945	0.00286565	1.0689	0.962	yes	down
Coriandrone D	0.00131505	0.00289944	3.2704	4.6868	yes	up
LysoPC(15:0)	0.0013466	0.00295713	1.0412	1.0229	yes	up
5-METHYL-7-METHOXYISOFLAVONE	0.0013624	0.00297991	1.4513	1.1895	yes	up
LysoPC(16:0)	0.00141489	0.00308244	1.0294	1.0198	yes	up
Cis-Resveratrol	0.00143498	0.00310889	2.5219	0.7465	yes	down
19(R)-hydroxy-PGA2	0.00143836	0.00310889	2.2014	0.8216	yes	down
P-Salicylic acid	0.00146757	0.00315959	1.9664	1.1154	yes	up
4-Ethoxyphenol	0.00150001	0.00321681	1.1962	0.9478	yes	down
N-Acetyl-L-Histidine	0.00152114	0.00324944	1.3872	0.9029	yes	down
Isovalerylglutamic acid	0.00159158	0.00337366	1.7811	0.7883	yes	down
(Z)-15-Oxo-11-eicosenoic acid	0.00160654	0.00339228	1.4152	1.0783	yes	up
D-Glucaro-1,4-lactone	0.00162497	0.00341804	1.2577	0.9248	yes	down
LysoPE(0:0/20:2(11Z,14Z))	0.00167932	0.00350853	2.0698	0.795	yes	down
Cis-3-Hydroxy-DL-proline	0.00168077	0.00350853	1.4991	1.0707	yes	up
(+/-)-3',4'-Methylenedioxy-5,7-dimethylepicatechin	0.00169605	0.00352702	1.5824	0.9247	yes	down
L-Norleucine	0.00178234	0.00368382	1.1598	0.9249	yes	down
1-Ipomeanol	0.00178488	0.00368382	1.3239	1.089	yes	up
Valtrate	0.00211433	0.00433489	1.1672	0.9473	yes	down
(3beta,6beta)-Furanoeremophilane-3,6-diol 6-acetate	0.00211612	0.00433489	2.3977	1.8639	yes	up
Butyl (S)-3-hydroxybutyrate glucoside	0.00214606	0.00437987	1.7269	1.1178	yes	up
3-methyl-2-Quinoxalinone	0.00219101	0.0044469	2.1951	0.6296	yes	down
9(S)-HODE	0.0021951	0.0044469	1.3954	1.0586	yes	up
2-(3,5-dimethoxyphenyl)-4H-chromen-4-one	0.00221266	0.00446599	2.779	4.9605	yes	up
3-Methyldioxyindole	0.00224672	0.00451813	1.0021	0.939	yes	down
1-(8Z,11Z,14Z-eicosatrienoyl)-sn-glycero-3-phosphocholine	0.0023947	0.00479814	1.3962	0.9282	yes	down
[4-(7-hydroxy-3,4-dihydro-2H-1-benzopyran-3-yl)phenyl]oxidanesulfonic acid	0.00251971	0.00503026	2.9081	1.287	yes	up
13,14-dihydro-15-keto-tetranor PGF1beta	0.00254873	0.00506976	1.3374	0.9349	yes	down
L-Nicotine	0.00263693	0.00522114	1.229	1.094	yes	up
3-hydroxyoctanoyl carnitine	0.00264386	0.00522114	1.5921	1.2978	yes	up
2-Naphthylamine	0.0026706	0.00525506	1.1002	0.9356	yes	down
5-Hydroxypyrrole-2-carboxylate	0.00270845	0.0053105	1.571	0.8362	yes	down
4-Ipomeanol	0.00284224	0.00553329	1.3186	0.8659	yes	down
Dihydromaleimide beta-D-glucoside	0.00287656	0.00558032	1.3029	0.8921	yes	down
3-oxoglutaric acid	0.00302155	0.00584096	1.0871	0.9398	yes	down
MEDICA 16	0.00309038	0.00595305	1.4336	1.0602	yes	up
7b,12a-Dihydroxycholanoic acid	0.00322281	0.00615215	1.8611	1.218	yes	up
(2S,4R)-p-Mentha-1(7),5-dien-2-ol	0.00322736	0.00615215	1.2043	0.9363	yes	down
Citpressine I	0.0033489	0.00634721	1.6461	1.198	yes	up
(S)-Naproxen	0.00335281	0.00634721	2.2236	0.7082	yes	down
3-(3-Hydroxyphenyl)-3-hydroxypropanoic acid	0.00337609	0.00636933	1.0648	0.9078	yes	down
N-Acetylcadaverine	0.00345559	0.00649698	1.2386	1.0711	yes	up
3-Hydroxymethylantipyrine	0.00351507	0.00658316	2.3484	0.8211	yes	down
L-2-Amino-3-methylenehexanoic acid	0.00352541	0.00658316	1.4396	1.1052	yes	up
(+/-)-2-Methylthiazolidine	0.00353776	0.00658383	1.5653	0.6637	yes	down
9,10,13-Trihydroxystearic acid	0.00363236	0.00673705	1.6568	0.9094	yes	down
4'-Hydroxy-5,7-dimethoxyflavan	0.00372257	0.00688112	1.2471	0.9078	yes	down
Sonchifolin	0.00378102	0.00696571	1.4843	1.0677	yes	up
5-NITRO-2-PHENYLPROPYLAMINOBENZOIC ACID [NPPB]	0.00390089	0.00716251	1.6036	1.1756	yes	up
L-Citronellol glucoside	0.00447538	0.00816273	1.9575	0.8726	yes	down
L-trans-5-Hydroxy-2-piperidinecarboxylic acid	0.00454798	0.00826769	1.4421	1.1664	yes	up
4-hydroxy-5-(4-hydroxy-3-methoxyphenyl)pentanoic acid	0.00458336	0.0083045	1.5541	0.874	yes	down
Phenylacetylglutamine	0.00489921	0.00884759	1.9379	0.7883	yes	down
8-Hydroxy-4(6)-lactarene-5,14-diol	0.0049632	0.00893376	2.3817	0.5854	yes	down
DL-2-hydroxy stearic acid	0.00505193	0.00906376	1.2202	1.0423	yes	up
2-Methylbutyroylcarnitine	0.00510721	0.00913308	1.1925	0.9268	yes	down
7-Methylxanthine	0.00532658	0.00949446	1.2686	1.1496	yes	up
Indoxyl	0.005367	0.00953554	1.4828	0.952	yes	down
2,3-dinor Prostaglandin E1	0.00541519	0.00959013	1.2407	1.0507	yes	up
1-(2,4-dihydroxyphenyl)-2-{3-[(3,3-dimethyloxiran-2-yl)methyl]-4,6-dihydroxy-2-methoxyphenyl}ethan-1-one	0.00562432	0.00992846	1.9465	1.1944	yes	up
8-Oxohexadecanoic acid	0.00579457	0.0101962	1.5267	0.8849	yes	down
Estriol 3-sulfate 16-glucuronide	0.00581685	0.0101982	2.0183	0.8328	yes	down
D-Glucurono-6,3-lactone	0.00583285	0.0101982	2.3826	0.8663	yes	down
Caffeic Acid	0.00589257	0.010264	1.3006	0.9134	yes	down
(1alpha,4alpha,5beta,6alpha,11betaH)-1,4-Epoxy-5-hydroxy-10(14)-germacren-12,6-olide	0.00598333	0.0102982	2.2596	0.7814	yes	down
Prostaglandin E1	0.00598382	0.0102982	1.6894	0.9	yes	down
Sterebin D	0.00603834	0.0103595	1.0912	0.922	yes	down
Tartronate semialdehyde	0.00629122	0.0107598	1.2247	0.8683	yes	down
Sterebin E	0.00647347	0.0110029	1.5168	0.8857	yes	down
2-Octenedioic acid	0.00654252	0.0110859	1.5691	1.1759	yes	up
Octadecenoylcarnitine	0.00664171	0.0112194	1.2572	1.0941	yes	up
Isoleucylproline	0.00668815	0.0112632	1.8884	1.3008	yes	up
Gamma-Glutamylvaline	0.00675813	0.0113462	1.1024	0.9516	yes	down
3alpha,12alpha-Dihydroxy-5beta-cholest-24-en-26-oic acid	0.00695179	0.0116358	1.9746	1.3324	yes	up
L-Nicotianine	0.00757093	0.0126336	1.0562	0.8783	yes	down
Gamma-Glutamyl-S-methylcysteine sulfoxide	0.00770481	0.012818	1.9691	0.7557	yes	down
N-Acetylglutamine	0.00793515	0.01314	1.011	0.9403	yes	down
PE(17:0/0:0)	0.00794622	0.01314	1.5075	0.9198	yes	down
Delta-Guanidinovaleric acid	0.0080548	0.0132795	1.1932	0.8834	yes	down
3,4,5-Trimethoxyphenyl acetate	0.00843099	0.0138168	1.2059	1.1014	yes	up
6-({2-[(acetyloxy)methyl]-3,5,6-trihydroxyoxan-4-yl}oxy)-3,4,5-trihydroxyoxane-2-carboxylic acid	0.00860208	0.0140552	1.835	0.9038	yes	down
N-acetylaspartate	0.00886576	0.014443	1.2148	1.0601	yes	up
Taurine	0.00913123	0.0148315	1.1774	1.0497	yes	up
Alpha-dihydroartemisinin	0.00928581	0.0150381	2.1986	0.7851	yes	down
Beta-Tyrosine	0.00955559	0.0154295	1.0332	0.9409	yes	down
Zedoarol	0.00970164	0.0156194	1.4236	0.7885	yes	down
Adenosine diphosphate ribose	0.0100574	0.0161447	2.6133	1.5031	yes	up
Tryptophyl-Proline	0.0101617	0.0162646	1.8678	1.255	yes	up
12,20-DiHETE	0.0105208	0.0167625	1.2623	0.945	yes	down
N-(4-aminobutyl)-3-(4-hydroxy-3-methoxyphenyl)oxirane-2-carboximidic acid	0.0105338	0.0167625	1.6988	1.4671	yes	up
Calystegine A6	0.011902	0.0188849	1.3161	1.0966	yes	up
Cinnamoylglycine	0.0123663	0.0195652	1.3793	1.0637	yes	up
Blepharin	0.0124527	0.0196452	2.0175	0.8344	yes	down
(+/-)12(13)-EpOME	0.012658	0.0199119	1.0162	1.0372	yes	up
Pisumic acid	0.0127947	0.0200693	2.0658	0.8163	yes	down
2-(4-Methyl-5-thiazolyl)ethyl octanoate	0.0129644	0.0202633	1.4632	0.8579	yes	down
Armexifolin	0.0130371	0.0202633	1.9488	0.8341	yes	down
Chrysophanol	0.0130821	0.0202633	2.3951	2.3063	yes	up
DCMP	0.0130975	0.0202633	2.1434	1.4471	yes	up
2-Acetylpyrazine	0.0131029	0.0202633	1.5853	0.5771	yes	down
Idarubicinol aglycone	0.0131768	0.0203204	1.5989	0.2257	yes	down
2-Carboxy-4-dodecanolide	0.0133961	0.0205432	1.1058	0.9562	yes	down
Lithocholyltaurine	0.0134708	0.0206002	1.2271	0.911	yes	down
R-138727	0.0136828	0.0208662	1.6558	0.8339	yes	down
Dihydro-5-(2-octenyl)-2(3H)-furanone	0.0140369	0.021347	1.1555	1.1426	yes	up
7-Hydroxy-3,4',8-trimethoxyflavone	0.0142892	0.0216707	1.3972	0.7559	yes	down
Isoleucyl-Hydroxyproline	0.0144822	0.0219028	1.6118	1.1267	yes	up
N-Phenylacetylaspartic acid	0.0146909	0.0221575	1.7335	0.8719	yes	down
N-Acetyl-DL-tryptophan	0.015141	0.0227737	1.0924	1.0535	yes	up
Gly Pro Phe	0.0152169	0.0228253	1.8726	0.5696	yes	down
PE(20:3/0:0)	0.015714	0.0235067	1.4655	0.933	yes	down
1-(2-Furyl)butan-3-one	0.0157909	0.0235576	1.2049	0.9186	yes	down
Ornithine	0.0158748	0.0236185	1.1719	0.8816	yes	down
(1xi,4xi,6xi)-Carvone oxide	0.0160155	0.0237636	1.4785	0.8318	yes	down
TEGASEROD	0.016121	0.0238556	1.0096	0.8651	yes	down
20-Trihydroxy-leukotriene-B4	0.016602	0.0244797	3.0627	0.6117	yes	down
Modafinil acid	0.0166705	0.0244797	1.4019	0.8653	yes	down
3,7-DIHYDROXYFLAVONE	0.0166765	0.0244797	2.4295	1.6834	yes	up
Beta-PHENYL-gamma-Aminobutyric Acid	0.0188382	0.0275058	1.353	0.8135	yes	down
Alanyl-Proline	0.0195608	0.0284851	1.8437	1.2719	yes	up
Norepinephrine sulfate	0.019778	0.0287252	1.5877	0.8951	yes	down
Osmundalactone	0.019908	0.0288377	1.5343	0.918	yes	down
Phenmetrazine	0.020522	0.0296489	1.3293	0.8147	yes	down
Humulol	0.0213039	0.0306977	1.2632	1.0768	yes	up
Combrestatin A4	0.0217298	0.0312295	1.0865	0.9184	yes	down
(+)-15,16-Dihydroxyoctadecanoic acid	0.0219179	0.0314175	1.1569	0.9516	yes	down
7-hydroxy-6-methoxy-3-(1,2,5-trihydroxy-4-oxocyclohex-2-en-1-yl)-4H-chromen-4-one	0.0221496	0.031667	1.0072	1.1443	yes	up
Alpha-CEHC	0.0223213	0.0318296	1.6329	1.1135	yes	up
16-bromo-9E-hexadecenoic acid	0.0224315	0.0319039	1.5218	1.2024	yes	up
(23S)-1alpha,23,25-trihydroxyvitamin D3	0.0225589	0.0320022	1.6567	1.2836	yes	up
[(oxolan-2-yl)methoxy]sulfonic acid	0.0229004	0.0324028	1.5249	0.9285	yes	down
(x)-2-Heptanol glucoside	0.0229784	0.0324297	2.3744	0.6008	yes	down
Tetrahydropentoxyline	0.0231251	0.0325531	1.2911	0.8968	yes	down
4-(2-Amino-3-hydroxyphenyl)-2,4-dioxobutanoic acid	0.0233609	0.0328008	2.5191	1.9804	yes	up
3-Methylcrotonylglycine	0.0235684	0.0330077	1.5766	1.0998	yes	up
Undecanedioic acid	0.0245809	0.0343381	1.0867	1.0608	yes	up
PC(22:4/0:0)	0.0246687	0.0343735	1.032	0.9444	yes	down
10Z-Nonadecenoic acid	0.0247739	0.0344326	1.8363	0.8563	yes	down
6-Hydroxykynurenic acid	0.0248712	0.0344806	1.0896	0.8392	yes	down
CAMP	0.025267	0.0349411	1.1018	1.0654	yes	up
Nopalinic acid	0.0253982	0.0350342	1.1824	0.8943	yes	down
L-2,3-Dihydrodipicolinate	0.0261036	0.0358388	1.7082	0.5692	yes	down
Acetyl-DL-Valine	0.0261121	0.0358388	1.0251	0.8946	yes	down
3,4,5-trihydroxy-6-{[4-hydroxy-1-(7-methoxy-2-oxo-2H-chromen-8-yl)-3-methylidenebutan-2-yl]oxy}oxane-2-carboxylic acid	0.0266413	0.036474	1.4234	0.8229	yes	down
4-hydroxy-5-(2,4,5-trihydroxyphenyl)pentanoic acid	0.0268657	0.0366897	2.667	2.0756	yes	up
P-Tolyl Sulfate	0.0271192	0.036944	1.3116	0.9548	yes	down
3,3',4,5'-Tetrahydroxy-trans-stilbene	0.0276243	0.0375389	2.0084	0.4583	yes	down
3-hydroxypristanic acid	0.0282918	0.0382566	1.6066	0.8856	yes	down
3b,12a-Dihydroxy-5a-cholanoic acid	0.0302428	0.0407669	1.6692	1.1242	yes	up
Acetyl-DL-Leucine	0.0302967	0.0407669	1.0521	0.9505	yes	down
Ximenic acid	0.0304761	0.040908	1.1164	0.8017	yes	down
Leptophylloside	0.0307174	0.0410312	1.4124	0.8173	yes	down
Ascorbyl palmitate	0.0311045	0.0414475	1.6985	1.2078	yes	up
Oleoylcarnitine	0.0316586	0.0420838	1.176	1.062	yes	up
A-L-threo-4-Hex-4-enopyranuronosyl-D-galacturonic acid	0.0317842	0.0421486	3.0733	0.4406	yes	down
3,4,5-trihydroxy-6-{[1-(4-methoxyphenyl)pentan-3-yl]oxy}oxane-2-carboxylic acid	0.0332034	0.0437951	1.3496	0.904	yes	down
8-Oxoguanine	0.0332651	0.0437951	1.8726	1.6641	yes	up
Met Ala Tyr Gly	0.0352451	0.0462909	1.5954	2.9515	yes	up
4-ethylphenylsulfate	0.0377467	0.0493404	1.3832	1.0611	yes	up
3-[3,4-dihydroxy-2-(8-hydroxy-3,7-dimethylocta-2,6-dien-1-yl)phenyl]-1-(2,4-dihydroxyphenyl)propan-1-one	0.038128	0.0497204	2.4227	2.7116	yes	up
N-Acetyl-alpha-D-glucosamine 1-phosphate	0.038642	0.0502712	2.0331	0.568	no	down
2-Hydroxyfelbamate	0.0422538	0.05484	1.7671	0.4256	no	down
2-ISOPROPYL-3-METHOXYCINNAMIC ACID	0.0429259	0.0555809	1.3121	0.8644	no	down
5beta-CHOLANIC ACID-3alpha, 12alpha-DIOL N-(2-SULPHOETHYL)-AMIDE	0.0432766	0.0559031	1.0549	0.9407	no	down
3-(4-hydroxyphenyl)-N-(4-oxobutyl)prop-2-enimidic acid	0.0449953	0.0578511	1.1543	0.9275	no	down
Undecylenic acid	0.0468345	0.0600751	1.1613	0.8497	no	down
LysoPC(22:4(7Z,10Z,13Z,16Z))	0.0485105	0.0619784	1.2507	0.9468	no	down
25-Acetylvulgaroside	0.0486395	0.0619784	1.5731	1.1043	no	up
Cyclocalopin C1	0.048657	0.0619784	2.0719	0.3164	no	down
5-Hydroxy-6-methoxyindole glucuronide	0.0492185	0.0625486	1.1238	0.902	no	down
Data were analyzed by Student's t-test, and only metabolites with P < 0.05 were shown.
VIP: variable important for the projection; FC: fold change of POSP_L vs. PREP_L; POSP_L: postpartum dairy cows with low energy-corrected milk; PREP_L: prepartum dairy cows with low energy-corrected milk.

[truncated: 3 more sheets: Table S11, Table S12, Table S13]
